# Supplementary material for: A variant of guanidine-IV riboswitches exhibits evidence of a distinct ligand specificity
Source: RNA Biol. 2022 Dec 22;20(1):10–9. doi: 10.1080/15476286.2022.2160562 (PMC9788692; doi:10.1080/15476286.2022.2160562)
Supplement: Supplemental Material [file KRNB_A_2160562_SM7488.zip]

Archive with 4 entries (4 files):
- 220926_Gd4var_supplementary.docx
- SupplementaryFile1.pdf
- SupplementaryFile2sto.txt
- SupplementaryFile3.xlsx
