# Supplementary material for: A variant of guanidine-IV riboswitches exhibits evidence of a distinct ligand specificity
Source: RNA Biol. 2022 Dec 22;20(1):10–9. doi: 10.1080/15476286.2022.2160562 (PMC9788692; doi:10.1080/15476286.2022.2160562)
Supplement: Supplemental Material [file KRNB_A_2160562_SM7488.zip › SupplementaryFile2sto.txt]

# STOCKHOLM 1.0
#=GF AnnotStoArgs -parallel mpicmdSLURM -pna 50,gb=1.9,wd=1,part=romeo -database r87e15-s50-256Mb -parentDir finalize/2020-08-19/
#=GF ORIGINAL_MOTIF 927	3047	0	1	fake	0	guanidine-r87e14	jeremy	s35_45S100O5Min3l300Zd301SmSrc	cmfinder	ScwFFnfDBtl2RRwg	end
#=GF ID GGAM-1
#=GF DE GGAM-1 Guanidine Riboswitch
#=GF AU Eckert I, Weinberg Z
#=GF TP Cis-reg; riboswitch;
#=GF WK http://en.wikipedia.org/wiki/Guanidine_associated_motif
#=GF FancifyStockholm -longtable -wrapGeneContext 6in -recycleGeneColors
#=GF FancifyStockholmGeneContext -leftNothing -rightOperonOrCount 1y
#=GF NOTE  This alignment contains all predicted GGAM-1 RNAs (now renamed guanidine-IV riboswitches). For most of the sequences, we did not carefully realign the Rho-independent terminator stems. We believe that most sequences can be realigned such that there is a very small number of indels or mismatches (e.g., 1 or 2). We used this more comprehensive alignment to determine the genes regulated by GGAM-1 RNAs. 
#=GF AMBIGUOUS_NUCS_SO_IGNORE JGI24708J26588_10118124/764-544 4491419.3_NODE_26448/156-414 Ga0120789_106492/1070-1334 DKTZ01000056.1/313-576
#=GF TRUNCATED_SO_IGNORE Ga0120384_1026539/2186-2351 AUXO012299333.1/1103-1272 Ga0209075_1260527/512-681 Ga0134388_1078550/172-1 scaffold125094_2_MH0012/633-802 Ga0172377_12102918/241-401 Ga0134451_115667/179-1 Ga0194137_10393207/172-1 JGI26523J50269_1078658/168-1 AUXO015548920.1/166-1 Ga0134492_1234215/166-1 AUXO016255932.1/179-1 2210891047/42-211 Ga0134418_1070991/148-314 AUXO013515854.1/170-1 Ga0256870_1614634/166-336 Ga0134384_1044517/254-428 SRS024435_C2879903/173-1 2204879107/165-344 Pasolli2019-4150-254/174-1 Ga0129306_1001028/35934-36103 UnmappedStool_Broad_C252271046/299-467
#=GS NZ_LT964681.1/701312-701068 ANNOT Upstream of sugE in Actinobacteria
Ga0256832_1061013/1939-1750                                      CCAAACCACCAUCAGCACCUACCUCCUCGCUCGGCAUCACGCCGUACAGCCCGGAACACAAGCUUGGCAAACCAAUCCCCAUGCACAAAAAAAGGCAAUCAUCGCCGGAUGAU.U.G.C.CU..............UU......................CGAAAAUGG.CGGUAGUUCUUUCAAGCC.A.UAGUA.GCUUUGGU...UU....CUUCGAUGAUGCGCAACGCCUCCUCAU..................................................................................................................................................................................................................................................................................................
#=GR Ga0256832_1061013/1939-1750 CODON                           .....................................................................................................................................................................................PTS...........................................................................................................................................................................................................................................................................................................................................................
#=GR Ga0256832_1061013/1939-1750 TT_RNIE_SLOW                    ...................................................................................................................................................................................................................................................................................................................................................................................................................................................................................................................................................
NZ_AUUU01000128.1/11003-10634                                    ACUAAAACAAAAAUAAAUUGUAAAAAUAGUAUUGACUAUUAAUAAAUAUUUAAAUAUAAUUAAAACAUAAAAUUAAUAUAUUAAAGAAACCUUCAGAGUUGCUGCCGAGUAGC.U.C.U.G...............UUAUA...................GGAUAAGAA.AUAUUAUAUCGUUAGGCC.A.UAGCA.GAUAUAAU...AAA...UCUUAUCCUUUUUAUUUUACAAUGUAGUAAAUAAUUUUUCUAUUAGUUUAAUGAAAAGUAAAAAAAAUAUCAUUGUAUUUAGCAAAGGCGCUAUGAUUUUAAAUCUUUAAAUCAUAGUGCCUUUAUUUUUUAUAUAACAAGGAGUGAAGAAAUUAUGAAAAUGAUAAAGGCAAUAAUUCGACCAGAGAAGGUAGCGGACGUGUU.................................................................................................................
#=GR NZ_AUUU01000128.1/11003-10634 CODON                         ................................................................................................................................................................................................................................................................................................................................................................................AUG................................................................................................................................................................
#=GR NZ_AUUU01000128.1/11003-10634 TT_RNIE_SLOW                  ...................................................................................................................................................................................................................................................................................................................................................................................................................................................................................................................................................
HBC_scaff_10333492/7607-7312                                     AAAGAAUUACUGUAAUUUUAAUAUAUUAUUUUUUUACAUUAAAAUACCAAUAAAUUUUAUCCUAGAAUUAUUUGUAAUAAAAAGUUAUAAUUUUCUAAACGUCGCCGGACGU..................................................AGUAAUU.AUUGACUCUU.UUAGGCC.U.UAGUA.A.GAGUUG...AUA...GUUACUUUUUUUUUAAAUAAAUUUUGAGUAAAUGAGGUAAAAAUGACUAAAAAAUUAACUAUUUCUCCAAAAAUUUGGCAACUUAUACCCGAGCUUGAAGUCGGAGUUUAUCACCAGUGAUCAUUUUGAUCGUAAAGAUAGCAU.............................................................................................................................................................................
#=GR HBC_scaff_10333492/7607-7312 CODON                          ....................................................................................................................................................................................................................................................................................................................AUG............................................................................................................................................................................................................................
#=GR HBC_scaff_10333492/7607-7312 TT_RNIE_SLOW                   ...................................................................................................................................................................................................................................................................................................................................................................................................................................................................................................................................................
Pasolli2019-15408-45/23445-23915                                 CACAGAAUGCUUAUACUAAAAACAGUUUCUCGUCUCCAUCUUUGCGCCGUUCAGCUUUAACUUGACUUUUCGCGGGAGGUGUGCUAUCGUUUUUGCCAUAACCGCCGGGUUAC................................................GUCUUA...UCCUCAUUCCGUUAGGCC.A.UUGAU.GGAAUGAA...GGA...CAAGGACUGACCACACGCUGCCCGCGCGCGAACCCCAGGCGAGAAAUCCAUAAAGAAUAGCCGGUCUUCUCUCUGAAUUUCAUCGUUUGAUAACCAUAUCUGCGCCCGCUCAUGCGGGAAGAAAUGGAGCGAUGCGUAUAUGCUGUAUUCCAGAAAUGAAGAGAGGGACGAAGUAUGAAAAUCGGCAUUCAGAUUGAAUCAGAGCUUUUAUGGUACGGGGAAGAGGGCGCUUUAAAAAUGGUCCGGAAGCGUGAUACGGAAGUGUGAGCAACACUCAAAAACACAUUGAAAAUCCUACAUUUUUACGGCAUAGACGC
#=GR Pasolli2019-15408-45/23445-23915 CODON                      ................STP.................................................................................................................................................................................................................................................................................................................................................................................AUG.......................................................................................STP..................................................
#=GR Pasolli2019-15408-45/23445-23915 TT_RNIE_SLOW               ...................................................................................................................................................................................................................................................................................................................................................................................................................................................................................................................................................
NZ_CCXC01000001.1/541567-541860                                  AUCUCUUUGCUGCUCAUUUCAUAUCUCGCAAGUCUAGAACUUGACCUUAGGUAGCAAAUGUGAAAUAAUGAUAAUAUAAUAAAGAAGGACUAAAGUAUCACUCGCCGGAGCGA.U.G.C.UU..............AUC.....................AGAGUCAUG.CCAACUAACC.UUAGGCC...UUGUG.GUUAGUUG....AC...AUGACUCUUUUUAUUUAUCACUUGCUAGCUCUUUUCUGGUCCUUUAACGCUAGCUCAAUAAUCUUUUCGAAAGAGGUGUAAUAUGUCGUGGAUUUUUUUAUUUCUAGCGGGAAUCUUUGAAGUUGUUUGGGC.........................................................................................................................................................................................
#=GR NZ_CCXC01000001.1/541567-541860 CODON                       ........................................................................................................................................................................................................................................................................................................AUG........................................................................................................................................................................................................................................
#=GR NZ_CCXC01000001.1/541567-541860 TT_RNIE_SLOW                ...................................................................................................................................................................................................................................................................................................................................................................................................................................................................................................................................................
CXUD01001568.1/261-36                                            AUCUCUUUGCUGCUCAUUUCAUAUCUCGCAAGUCUAGAACUUGACCUUAGGUAGCAAAUGUGAAAUAAUGAUAAUAUAAUAAAGAAGGACUAAAGUAUCACUCGCCGGAGCGA.U.G.C.UU..............AUC.....................AGAGUCAUG.CCAACUAACC.UUAGGCC...UUGUG.GUUAGUUG....AC...AUGACUCUUUUUAUUUAUCACUUGCUAGCUCUUUUCUGGUCCUUUAACGCUAGCUCAAUAAUCU.............................................................................................................................................................................................................................................................
#=GR CXUD01001568.1/261-36 CODON                                 ....................................................................................................................................................................................................................................PTS............................................................................................................................................................................................................................................................................................................
#=GR CXUD01001568.1/261-36 TT_RNIE_SLOW                          ...................................................................................................................................................................................................................................................................................................................................................................................................................................................................................................................................................
CXVH01003549.1/213-1                                             .........................UCGCAAGUCUAGAACUUGACCUUAGGUAGCAAAUGUGAAAUAAUGAUAAUAUAAUAAAGAAGGACUAAAGUAUCACUCGCCGGAGCGA.U.G.C.UU..............AUC.....................AGAGUCAUG.CCAACUAACC.UUAGGCC...UUGUG.GUUAGUUG....AC...AUGACUCUUUUUAUUUAUCACUUGCUAGCUCUUUUCUGGUCCUUUAACGCUAGCUCAAUAAUCUUUUCGAAAGAGG.................................................................................................................................................................................................................................................
#=GR CXVH01003549.1/213-1 CODON                                  ................................................................................................................................................................................................................................................................................................ST.................................................................................................................................................................................................................................................
#=GR CXVH01003549.1/213-1 TT_RNIE_SLOW                           ...................................................................................................................................................................................................................................................................................................................................................................................................................................................................................................................................................
DKXK01000007.1/26694-26990                                       UUGUCAACUUUCCUAUGAUUUUAUAAUAUUUAAUUUAAACCUUGACCUCCUGAACUAAAUAUGAAAUAAUGAUACUAUAGUAAAUAGGACUAAAGUAUUGCUCGCCGGAGCAG.U.A.C.UU..............AUC.....................AGAGUCAUG.CCAGCUCACC.UUAGGCC...UUGU..GGUGAGUU...GAC...AUGACUUUUUUUACUUAUAAAAAUGUAAAAACACGACUGCUUCAAGCUCCUUAGAAGCAAGUUAAUUUUUUGAAAGAGGUAUGAUAUGGCAUGGAUUUUCUUAUUUCUUGCGGGAAUAUUUGAAGUUAUUUGGGC......................................................................................................................................................................................
#=GR DKXK01000007.1/26694-26990 CODON                            ...............STP.........................................................................................................................................................................................................................................................................................AUG.....................................................................................................................................................................................................................................
#=GR DKXK01000007.1/26694-26990 TT_RNIE_SLOW                     ...................................................................................................................................................................................................................................................................................................................................................................................................................................................................................................................................................
NZ_AMQS01000012.1/49813-50105                                    UUUGAGAAACUUCCUAAAUUAUAUUUUAGGAACCUAGAGCUUGACCUCUUUACUCAAAUGUGAAAUAAUGAUACUACAAUAAAAAAGGACCAGAGUAUUACUCGCCGGAGUAG.U.G.C.UU..............AU......................CAGAGUCAU.GCCAAUUAACCUUAGGCC...UUGUG.GUUAGUUG...ACA...UGGCUCUUUUUAUUUAUUGAAAACCAAGUCAGUUUCUGUCCUUAAAAACUGACGAAAUUUUUUGGAGAAAGAGGUGUAUUAUGGCGUGGAUUUUUUUAUUUCUUGCAGGCAUUUUUGAAGUAGUUUGGGC...........................................................................................................................................................................................
#=GR NZ_AMQS01000012.1/49813-50105 CODON                         ..STP.................................................................................................................................................................................................................................................................................................AUG..........................................................................................................................................................................................................................................
#=GR NZ_AMQS01000012.1/49813-50105 TT_RNIE_SLOW                  ...................................................................................................................................................................................................................................................................................................................................................................................................................................................................................................................................................
Ga0255059_10409016/430-183                                       CUUUUGGUAAGAUGCAUUUUUGGCGGGGUAAGAUUGAUUAAUGAAGAGGUGAAAUUUUCAACUGACAUCAUCACUCAUUUCCGUUAUAAUUUUCCUGUCUGCCACCGGGUAGG.A.A.U.G...UGCCGGGAU...UUUAC.........AUCCCUAU..AACAUUCA....GCCACAUCAGUAGGUC.U.UAGAA.GAUG.GGC...........AAUCUUUUGUAAGGAGAAGUCCAUGAAUUACAUCUGGCCGCUUUUAAUCAUUAUUUUUUCAAACACACUUUA...................................................................................................................................................................................................................................................
#=GR Ga0255059_10409016/430-183 CODON                            ..............................................................................................................................................................................................................................................AUG..................................................................................................................................................................................................................................................................................................
#=GR Ga0255059_10409016/430-183 TT_RNIE_SLOW                     ...................................................................................................................................................................................................................................................................................................................................................................................................................................................................................................................................................
Ga0209075_1008271/4582-4836                                      ACUCUGAUCCACCGCAGCUGGGAGGUGUAACAUUCACGAACUUAUUGCCCAUUUCGAGAGAUUUUGUAUCUUUGCAAUUCCUAAUGGGACAGCUAUAUUUGUCGCCGGAUGAA.U.A.U.AG..............A.......................CGAGCAUAU.CCCUUCUUCGCGUAGGCC...UAGUG.CGAAGGGG...UGG...UAUGCUUUUUUUGUGUUGUAAUGUGUUUUUAAAUGAAUAAAAUAUGAACAUCAAUUGGUUAUUAUUAAUUAUCGGGGGAGUUUUUGAAUCACU................................................................................................................................................................................................................................
#=GR Ga0209075_1008271/4582-4836 CODON                           ...........................STP...................................................................................................................................................................................................................................AUG...............................................................................................................................................................................................................................................................................
#=GR Ga0209075_1008271/4582-4836 TT_RNIE_SLOW                    ...................................................................................................................................................................................................................................................................................................................................................................................................................................................................................................................................................
Ga0209075_1148330/533-355                                        ............................................................................CCUGAAUAAGGAGCAACUGUGUUUGUCGCCGGAUGAA.U.G.C.AG..............UC.......................GAGCAUAU.CCCCUCUUCGCGUAGGCC...UAGUG.CGAAGGGG...UGA...UAUGCUUUUUUUGUGUUUUAAUAUGUUUUUAAAUGAAUAAAAUAUGAACAUCAAUUGGUUAUUAUUAAUUAUCGGAGGGAUUUUUGAAUCACU................................................................................................................................................................................................................................
#=GR Ga0209075_1148330/533-355 CODON                             ....................................................................................................................................................................GUA..........................................................................................AUG...............................................................................................................................................................................................................................................................................
#=GR Ga0209075_1148330/533-355 TT_RNIE_SLOW                      ...................................................................................................................................................................................................................................................................................................................................................................................................................................................................................................................................................
UnmappedStool_Broad_scaffold_1128024/3398-3049                   ACGCAUAAUUAUUUUAAUGUUUUUAUUGACAAGAUAAAACAAUUGUGCUAUCAUUUCCGCCAUAAGAAACACAAAUUGUAUACGGAACCUUAUUCAGGCUGCCGCCGGGCAGU.C.U.G.AA..............UGUGA...................GAGGGUGGA.UUGAUGUAUC.GUAGGCC.U.UAGA..GAUACACUC..GAU...CCACCCUUUAUAAAUAACAAAGACGUUAUUGACCGAUAUGGUUUUUAACGUCUUUUUUGUUUUUUGUUCCGAUUGUGUAUCUGGGAAAAAGUCAGACAGUUUGAAAAUAUGAAAUUUAUUAUGAGGUGAUAUUUAUGAAAAUGAUCAAAGCAGUCGUAAGACCCGAAAAAUCAUCAGAAGUACU.....................................................................................................................................
#=GR UnmappedStool_Broad_scaffold_1128024/3398-3049 CODON        ............................................................................................................................................................................................................................................................................................................................................................AUG....................................................................................................................................................................................
#=GR UnmappedStool_Broad_scaffold_1128024/3398-3049 TT_RNIE_SLOW ...................................................................................................................................................................................................................................................................................................................................................................................................................................................................................................................................................
NZ_BAHS01000006.1/16784-16571                                    ..................................AUAAUCCGGAGUACCGCAGCGUGGUGAAGGAAUGGAUAGAGUUUGAAUAAGCAAUGCAGUCAGUUCGCCACCGGGUGAA.C.U...........................................UUAAAGUGU.CUGGCAGUCCGUUAGGUC.U.UAGAA.GGAGUGCCAU.GGC...ACUUUUUAUUAUGCAAUAGGAGGAGUAGACAAUUAUUAUGGAAUUAAGGAGAGACUUUUUGAAAUAUGUGAGCCUGAAUGUGAUCGG......................................................................................................................................................................................................................................
#=GR NZ_BAHS01000006.1/16784-16571 CODON                         .................................................................................STP.......................................................................................................................................................................AUG.....................................................................................................................................................................................................................................................................................
#=GR NZ_BAHS01000006.1/16784-16571 TT_RNIE_SLOW                  ...................................................................................................................................................................................................................................................................................................................................................................................................................................................................................................................................................
longitudinal_461_92/113284-113071                                ..................................AUAAUCCGGAGUACCGCAGCGUGGUGAAGGAAUGGAUAGAGUUUGAAUAAGCAAUGCAGUCAGUUCGCCACCGGGUGAA.C.U...........................................UUAAAGUGU.CUGGCAGUCCGUUAGGUC.U.UAGAA.GGAGUGCCAU.GGC...ACUUUUUAUUAUGCAAUAGGAGGAGCAGACAAUUAUUAUGGAAUUAAGGAGAGACUUUUUGAAAUAUGUAAGCCUGAAUGUGAUCGG......................................................................................................................................................................................................................................
#=GR longitudinal_461_92/113284-113071 CODON                     .................................................................................STP.......................................................................................................................................................................AUG.....................................................................................................................................................................................................................................................................................
#=GR longitudinal_461_92/113284-113071 TT_RNIE_SLOW              ...................................................................................................................................................................................................................................................................................................................................................................................................................................................................................................................................................
Ga0169849_119769/469-698                                         ..................................AUAAUCCGGAGUACCGCAGCGUGGUGAAGGAAUGGAUAGAGUUUGAAUAAGCAAUGCAGUCAGUUCGCCACCGGGUGAA.C.U...........................................UUAAAGUGU.CUGGCAGUCCGUUAGGUC.U.UAGAA.GGAGUGCCAU.GGC...ACUUUUUAUUAUGCAAUAGGAGGAGCAGACAAUUAUUAUGGAAUUAAGGAGAGACUUUUUGAAAUAUGUAAGCCUGAAUGUGAUCGGGAUGAUCGGAAUAUCC......................................................................................................................................................................................................................
#=GR Ga0169849_119769/469-698 CODON                              .................................................................................STP...............................................................................................................................................................................................................................................................................................................................................................................................................................................................
#=GR Ga0169849_119769/469-698 TT_RNIE_SLOW                       ...................................................................................................................................................................................................................................................................................................................................................................................................................................................................................................................................................
longitudinal_522_2334/527-774                                    AAAGACAGCAAGCAUGCGGAGGUAUGGCUGGAUCAUAAUCCGGAGUACCGCAGCGUGGUGAAGGAAUGGAUAGAGUUUGAAUAAGCAAUGCAGUCAGUUCGCCACCGGGUGAA.C.U...........................................UUAAAGUGU.CUGGCAGUCCGUUAGGUC.U.UAGAA.GGAGUGCCAU.GGC...ACUUUUUAUUAUGCAAUAGGAGGAGCAGACAAUUAUUAUGGAAUUAAGGAGAGACUUUUUGAAAUAUGUAAGCCUGAAUGUGAUCGG......................................................................................................................................................................................................................................
#=GR longitudinal_522_2334/527-774 CODON                         ...........................................................................................................................................................................................................................................................AUG.....................................................................................................................................................................................................................................................................................
#=GR longitudinal_522_2334/527-774 TT_RNIE_SLOW                  ...................................................................................................................................................................................................................................................................................................................................................................................................................................................................................................................................................
Ga0209064_1084087/650-408                                        UCGCUCCGCUCGACCUCCCCCCUAAUAAGACGGCGGAAAGAGUUUUGAAAUUCCCUUGACAUUUCCCCUGUCCUCUAGUAGAGUAAGAAAAAAAUAAGUUACCGCCGGGUAAC.C.U.G.GU..............UU.........................AACGUC.UUUGCCGCUCUGUAGGCC.G.UAGAA.GGAGCGGGC..GGGG..GCGUUUUCUUUUUUUCUUGGAGGGAUUUUUAUGUUUGAGGGCAGAUCAAGCCAGCUCUUUUUCCGCUUUGCGGUGCCCCA.............................................................................................................................................................................................................................................
#=GR Ga0209064_1084087/650-408 CODON                             ....................................................................................................................................................................................................................................................AUG............................................................................................................................................................................................................................................................................................
#=GR Ga0209064_1084087/650-408 TT_RNIE_SLOW                      ...................................................................................................................................................................................................................................................................................................................................................................................................................................................................................................................................................
AUXO014189945.1/183-400                                          CUUCAAAAGAUUAUCAACUAAUAUUAUAAUGAGAAAAGCGUAGUUUUGCAUUAACAGUCUCAUUGAAGAAUUCCACCAUUUUUGAUAUUCUGACAUUACUGCCACCGGGUAGG.A.A.U.G...............CU......................UUAAGCAUU.CAGUCUCAUCAUUAGGUC.U.UAGAA.GAUGG.AC...AAUC..AAAAUAAAAGGAGUUGUCCAUGUUUUCAUACAUCUGGCCAAUCUUAUUAAUCGUU......................................................................................................................................................................................................................................................................
#=GR AUXO014189945.1/183-400 CODON                               ...................................................................................................................................................................................................................................................................................................................................................................................................................................................................................................................................................
#=GR AUXO014189945.1/183-400 TT_RNIE_SLOW                        ...................................................................................................................................................................................................................................................................................................................................................................................................................................................................................................................................................
Ga0129306_1001075/24860-25016                                    .............................................................................AUUUUUGAUAUUCUGAUGUUACUGCCACCGGGUAGG.A.A.U.G...............CU......................UUAGGCAUU.CAGUCUCAUCGUUAGGUC.U.UAGAA.GAUGG.ACAA.UCA...AAA..UAAAAGGAGCGUCCAUCAUGUUUUCGUACAUCUGGCCAAUUUUACUAAUCGUUACAGCAAACACCGU.....................................................................................................................................................................................................................................................
#=GR Ga0129306_1001075/24860-25016 CODON                         .....................................................................................................................................................................GUA....................................................................AUG....................................................................................................................................................................................................................................................................................................
#=GR Ga0129306_1001075/24860-25016 TT_RNIE_SLOW                  ...................................................................................................................................................................................................................................................................................................................................................................................................................................................................................................................................................
Ga0129306_1000008/274523-274289                                  GCCCCAGGCGCUCUGGUCGCACCUCCUUGUGCUCCCGACGCGUCUUCCGCUCAGCGAAAUUCUUGAGGCAUCUACCGAAAUCUGAUAAUAUUAAUUUACUGCCACCGGGUAGG.A.A...................UGCU....................UUAGGCAUU.CAGUCUCAUCGUUAGGUC.U.UAGAA.GAUGG.AC...ACAU..AUUUUUACAAAAGGAGUUCAUCAUGUUUUCAUACAUCUGGCCAAUUUUAUUAAUCGUUACAGCAAAUACAGU.....................................................................................................................................................................................................................................................
#=GR Ga0129306_1000008/274523-274289 CODON                       ............................................................................................................................................................................................................................................AUG....................................................................................................................................................................................................................................................................................................
#=GR Ga0129306_1000008/274523-274289 TT_RNIE_SLOW                ...................................................................................................................................................................................................................................................................................................................................................................................................................................................................................................................................................
NZ_AYZQ01000002.1/303814-304056                                  AUCUGCAUCGUCAGAACCUCCUCAAAGUAUGGCGCUGGCUUUAGUGUAGCAUGCUGACUAGACAAGCUGGGGCAUUCUUGCUAUGAUGCUUUUAAUAACUAUCGCCGGAUAGA.C.A...................GC...........................AUUC.AUCCGAUUCC.GUAGGCC.A.AUGU..GGAAUCGA...AUG...GGUAGCUGUCUUUUUUUGUGCGAAUAAGGAGGAAUUACCAUGGAUUGGUUAUGGUUAGUGAUUGCAGGUUUGUUUGAAGUUGUGUGGGC....................................................................................................................................................................................................................................
#=GR NZ_AYZQ01000002.1/303814-304056 CODON                       .....GUA.....................................................................................................................................................................................................................................................AUG...................................................................................................................................................................................................................................................................................
#=GR NZ_AYZQ01000002.1/303814-304056 TT_RNIE_SLOW                ...................................................................................................................................................................................................................................................................................................................................................................................................................................................................................................................................................
NZ_BBBX01000003.1/182-1                                          AUGCGCCAGCUUGGGAGCGCGUUGUACAGGGAUUUAAUAGUUGCUUGAGUUGUGUGACUAGACUUUUGUCAUCCAGUUUGCUAUAUUUUACUGAUUAACUAUCGCCGGAUAGA.C.A....................GUGA.........................UCC...AACGAUUCCGUAGGCC.A.AUGUG.GAAUCGUU...UGG...GGACACUGUCUUUUUGCGCUUGAAUUG..................................................................................................................................................................................................................................................................................................
#=GR NZ_BBBX01000003.1/182-1 CODON                               .............................................STP...................................................................................................................................................................................................................................................................................................................................................................................................................................................................................................
#=GR NZ_BBBX01000003.1/182-1 TT_RNIE_SLOW                        ...................................................................................................................................................................................................................................................................................................................................................................................................................................................................................................................................................
HBC_ctgs_1025501/733-502                                         UUUUGGUAGACUUGACUGAAUUAUAUUAAUUUUUAAGUGAAUAUAGUUCUUGAAAUUUAAACAUUAAUAAUUUAUAUUAUAAGAAAUACAAUAUAUUUGCGUCGCCGGACGC........................U........................AAAGCAAU.UACCAAUUCUCUUAGGCC.A.ACGUG.AGAGUUGU...UAA...UUGCUUUUUUUUGAAGGGAGCUUUUUAUGAGUUGGAUUAGUCUAUUGAUUGCUGGCUUUUUUGAAGUUUUNUGGGC.................................................................................................................................................................................................................................................
#=GR HBC_ctgs_1025501/733-502 CODON                              ................................................................................................................................................................................................................................................AUG................................................................................................................................................................................................................................................................................................
#=GR HBC_ctgs_1025501/733-502 TT_RNIE_SLOW                       ...................................................................................................................................................................................................................................................................................................................................................................................................................................................................................................................................................
HBC_scaff_10321086/733-502                                       UUUUGGUAGACUUGACUGAAUUAUAUUAAUUUUUAAGUGAAUAUAGUUCUUGAAAUUUAAACAUUAAUAAUUUAUAUUAUAAGAAAUACAAUAUAUUUGCGUCGCCGGACGC........................U........................AAAGCAAU.UACCAAUUCUCUUAGGCC.A.ACGUG.AGAGUUGU...UAA...UUGCUUUUUUUUGAAGGGAGCUUUUUAUGAGUUGGAUUAGUCUAUUGAUUGCUGGCUUUUUUGAAGUUUUCUGGGC.................................................................................................................................................................................................................................................
#=GR HBC_scaff_10321086/733-502 CODON                            ................................................................................................................................................................................................................................................AUG................................................................................................................................................................................................................................................................................................
#=GR HBC_scaff_10321086/733-502 TT_RNIE_SLOW                     ...................................................................................................................................................................................................................................................................................................................................................................................................................................................................................................................................................
NZ_FMAO01000002.1/44689-44923                                    GCUUCAAAACGACUUUUGUCUCGCUCUCAGUUUGGUUAAACUUAUAUCUUGAAUUUUAAUUAUAUAUAGGUUAGAAUUUGAUUCAUAAUUUACGAAUGACGUCGCCGGACGU........................GC........................AAGCAAU.UAAUAACUCUCUUAGGCC.A.AUGCG.AGAGUUAU...UAA...UUGCUUUUUUUAUUUGAAAGGAGACUCGUAUGAGUUGGAUUUAUUUAUUUAUCGCUGGCCUUUUUGAGGUUUUUUGGGC..............................................................................................................................................................................................................................................
#=GR NZ_FMAO01000002.1/44689-44923 CODON                         ...................................................................................................................................................................................................................................................AUG.............................................................................................................................................................................................................................................................................................
#=GR NZ_FMAO01000002.1/44689-44923 TT_RNIE_SLOW                  ...................................................................................................................................................................................................................................................................................................................................................................................................................................................................................................................................................
NZ_CP014332.1/1729991-1729754                                    AAUGGCAUGUCGUAAGUUACCGUUAUUUUCAAAAGUAAAAUCUUGCAUUUCGUAGUAGGAAAUGAUUAGAUACUAGUAAUAGGAACGUAAAUUAAAUAAUGUCGCCGGACAUA.A.....................C.........................AAGCAAU.UAACAACUCUCUUAGGCC.A.AUGUG.AGAGUUGU...UAA...UUGCUUCUUUUUUUUGAAAGGAAUUCUUUUAAUGAGUUGGACUAACUUGGUUAUUGCAGGCUUUUUUGAAGUUUUUUGGGC............................................................................................................................................................................................................................................
#=GR NZ_CP014332.1/1729991-1729754 CODON                         .....................................................................................................................................................................................................................................................AUG...........................................................................................................................................................................................................................................................................................
#=GR NZ_CP014332.1/1729991-1729754 TT_RNIE_SLOW                  ...................................................................................................................................................................................................................................................................................................................................................................................................................................................................................................................................................
Ga0121203_105175/874-634                                         UCAUGGAUGGCUUUGCGCCGGGCGCGGGCAAAGCCUAACCCCCCUUGCCCGCCCGGCGUAACUGUGCUAUACUAGGGCUCCAACACAAUAGAUGAAUUUCGCCACCGGGUGAA.A.U.G.CA.........................................GAUGUC.AAUGUACUCCGUUAGGUC.U.UAGAA.GGAGUGCA...UUG...GCAUCUUUUUGUCUGCGACGAAGGAGGCUGCCAUGAGCACGCUGAAAGUGAACUUUUUAAGGUACGUGAGUUUGAACAUUCU...........................................................................................................................................................................................................................................
#=GR Ga0121203_105175/874-634 CODON                              ......................................................................................................................................................................................................................................................AUG..........................................................................................................................................................................................................................................................................................
#=GR Ga0121203_105175/874-634 TT_RNIE_SLOW                       ...................................................................................................................................................................................................................................................................................................................................................................................................................................................................................................................................................
NZ_CP016766.1/79559-79316                                        AUCUAGUUUUCCUCCCCUAAUUAAACUCAUCUUUAUUAUACUACCCAUCCUUGCUUGCCUUAGCUAAUUUUGCUAUACUGACACUAAUUUACAGCCAACUUCCGCCGGGAAGU.A.U.U.AU......................................UAGGAAAGC.CACCCGUUUCGUUAGGCC.U.UUGCA.GAAACGGG...GGA...CUUUCCCUUUUUGUUUUGAAGGAGGAUUUUUUAUGGCCUGGAUCUCUUUACUUAUUGCCGGCUUAUUUGAAGUAGUGUGGGC...........................................................................................................................................................................................................................................
#=GR NZ_CP016766.1/79559-79316 CODON                             UA.................................................................................................................................................................................................................................................................................................................................................................................................................................................................................................................................................
#=GR NZ_CP016766.1/79559-79316 TT_RNIE_SLOW                      ...................................................................................................................................................................................................................................................................................................................................................................................................................................................................................................................................................
Ga0256404_1193171/925-737                                        AGGAAAACUGGUCAAUGAAUCCUGAAAUAAGUUUUCGCAGGAAGACUGCUUCCCAUGUAGAAACCUUUAUGAUAUAGUUUCCAAAGUUUCGUAAAGUUCUGCCGCCGGGCAGA.U.U.U.GU..............C.......................AGUGCAGCU.GCACCGUAUCGUUAGGCC.A.UAGAA.GAUACGUG...AAAAA.ACU.CCCUCUCGGGACGGCUUAUGC....................................................................................................................................................................................................................................................................................................
#=GR Ga0256404_1193171/925-737 CODON                             .....................................................................................................................................................................................PTS...........................................................................................................................................................................................................................................................................................................................................................
#=GR Ga0256404_1193171/925-737 TT_RNIE_SLOW                      ...................................................................................................................................................................................................................................................................................................................................................................................................................................................................................................................................................
NZ_CP017374.1/811507-811743                                      GACACCGUUGACCCCACUGACAAAGUGGAUGCUUUGCGGUGAGUAAGCUUGACCAUGCAGAUGAGGUUUGCUAUAGUGGACCGAAAUAUUAAGAUGAAUUGUCACCGGACAA....................................................CGUUA.ACCCAACUUCCUUAGGUC.A.UUGUG.GAAGUUGG...GUG...GACGUUGUCCUUUUUAUUUUGAGGAGGAAUUGAUAAUGACGUGGAUUUAUUUAAUUAUUGCUGGAUUAUUUGAAGUGGUAUGGGC........................................................................................................................................................................................................................................
#=GR NZ_CP017374.1/811507-811743 CODON                           ...........................................STP...........................................................................................................................................................................................................AUG.......................................................................................................................................................................................................................................................................................
#=GR NZ_CP017374.1/811507-811743 TT_RNIE_SLOW                    ...................................................................................................................................................................................................................................................................................................................................................................................................................................................................................................................................................
NZ_CP018906.1/49285-49537                                        CAGCACUACUUCACAUUGAUGAAUCAAGUCGACUUCUAGUCAUCCUGGUUGACCUAUCAAUAAAAAUUAGUUAUAUUGAUAGUAAUUCAAUAUCAAAUGCGCCACCGGGUGCA.A.U.C.AA..............CUC.....................AAGUACAUC.ACCAAACUUCGUUAGGUC.U.AAGAA.GAAGUUUG...GCG...GUGUACUUUUUUCGUUUAAAUUAUGGAGGAAUAUAGUUAUGGCAUGGAUUGAUUUAUUUAUCGCAGGAUUAUUUGAAGUUUUUUGGGC.....................................................................................................................................................................................................................................
#=GR NZ_CP018906.1/49285-49537 CODON                             ....................................STP.....................................................................................................................................................................................................................AUG....................................................................................................................................................................................................................................................................................
#=GR NZ_CP018906.1/49285-49537 TT_RNIE_SLOW                      ...................................................................................................................................................................................................................................................................................................................................................................................................................................................................................................................................................
NZ_AZCX01000005.1/93859-93626                                    AUUAUAGCAUUAAAUACAACGUUUCAUUUCAGCAAAUUCAAAUUGAGCUGAUUUGUCCUAGCUUCUAAGUUGUGCUAGACUUAAAUUAAUUAAACAAAACGCCACCGGGCGU........................CAACAC......................GCAUC.GCUGAACUUCGUUAGGUC.U.UUGGA.GG..UUCAGG.GGU...GCGCUUUAUUUUUAGGAGAUGAUGACAUGGUAUGGUUUGAUCUAGUUAUCGCAGGACUUUUUGAGGUUUUCUGGGC.................................................................................................................................................................................................................................................
#=GR NZ_AZCX01000005.1/93859-93626 CODON                         ................................................................................................................................................................................................................................................AUG................................................................................................................................................................................................................................................................................................
#=GR NZ_AZCX01000005.1/93859-93626 TT_RNIE_SLOW                  ...................................................................................................................................................................................................................................................................................................................................................................................................................................................................................................................................................
Pasolli2019-14221-99/3687-3920                                   UCGGAAAAUCCCGCAACUAUUUUUGCGCAAGUUCUGCGAGAGGACUUGACAGGCGUUCUUUUAUGUGAUAAAAUAGGCAAAAUCAAAUAAAGAAAUCCCCGUCACCGGACGGG.......................AU......................AAAGCGUUA.AAGUCAUACC.UUAGGUC.U.UAGCG..GUAUGAU...UUUA..GCGCUUAUUUUUUUGAGGAGGAUAUUAUGUUGGUUCUUUUGGGCACGACGAUUUGGGCGAGCUUUUUUGACAGCCU.................................................................................................................................................................................................................................................
#=GR Pasolli2019-14221-99/3687-3920 CODON                        ................................................................................................................................................................................................................................................AUG................................................................................................................................................................................................................................................................................................
#=GR Pasolli2019-14221-99/3687-3920 TT_RNIE_SLOW                 ...................................................................................................................................................................................................................................................................................................................................................................................................................................................................................................................................................
NZ_NFJQ01000003.1/253744-253510                                  AGCCCGCGCCCUCGCGGCGCUGCGUGCGGAGCUGGCGAAGGCGGCUUGACAUUUCCGCGCCCGCGUGAUAAAAAUCCCUGAGCUGAAUAAAGAUACAUCCGUCGCCGGACGGA.U.A.A..........................................AAGCGUCA.AAAUCAUGCC.GUAGGUC.U.UAGUG..GUAUGAG...UUU...GGCGCUUAUUUUUUAGGAGGGGAUAUUUAUGUUAUGGCUGAUAUGCGCGGCUCUGACCGCGAGCUUCUUCGACUGUCU...............................................................................................................................................................................................................................................
#=GR NZ_NFJQ01000003.1/253744-253510 CODON                       ..............................................STP.................................................................................................................................................................................................AUG..............................................................................................................................................................................................................................................................................................
#=GR NZ_NFJQ01000003.1/253744-253510 TT_RNIE_SLOW                ...................................................................................................................................................................................................................................................................................................................................................................................................................................................................................................................................................
Ga0134406_1031497/8-246                                          ACUGUGCCGCAUUUUUAUUACUGUUAAAAUAUUUGGCUGAUUGGUUGACAGCAUUUAUUAUUUGUGGUAUAUUAACCUAAAAUAGGCAUUGAGUUUACCCGUCGCCGGACGGG.C.............................................ACAGCGUCA.AAAUCAUACC.UUAGGUC.U.UAGUG..GUAUGGU...UUU...GGCGCUGUUUUUAUUUUGAAGGAGGAAAAUUUUAUGCUUAUUCUUUUAGGUACUACUGUUACAGCAAGCUUUUUUGACAGCUU..........................................................................................................................................................................................................................................
#=GR Ga0134406_1031497/8-246 CODON                               .......................................................................................................................................................................................................................................................AUG.........................................................................................................................................................................................................................................................................................
#=GR Ga0134406_1031497/8-246 TT_RNIE_SLOW                        ...................................................................................................................................................................................................................................................................................................................................................................................................................................................................................................................................................
Ga0172382_11199899/467-225                                       CCGUGAUCGGCGGGGCAGUCUGUCCGCCUUCCCCUCGCUUGACACCCCGGCGCUCAUCCCUUACAAUCGCCUGCGGUAACCAAAGAUAAGCUUCCCCUUUGCCGCCGGGUAGA.G.G.G.AA..............C.......................GGGCGACAG.GCUGCAUGUCAUUAGGCC.A.UAGAA.GACAUGGG...CAU...GCCGCUUUUUGACGCGGCGGAAGGGGAGCAAUGAUACAACACAGCGCGGACAUCAAAAGCUUUUCAAAAUAUGUCUCUCU.............................................................................................................................................................................................................................................
#=GR Ga0172382_11199899/467-225 CODON                            ....................................................................................................................................................................................................................................................AUG............................................................................................................................................................................................................................................................................................
#=GR Ga0172382_11199899/467-225 TT_RNIE_SLOW                     ...................................................................................................................................................................................................................................................................................................................................................................................................................................................................................................................................................
Ga0209064_1041410/794-543                                        GACAUUAUGGUAAUAUUGUACACCCCAUUUUCAAAAAAAAGAUUGAAAAAAGGAUUGAUUUCCCUCCGCGGAUAUGCUAAACUAAACUGGCAUGUCACCUGCCGCCGGGUAGG.U.G.U.CG..............CAU.....................CGGCAUUCG.CGCCUUGCUCAUUAGGCC.U.UUGAA.GAGCAAGA...U.C...GGGUGUUUUUUUAUUGUUUCUGCAAGGAGGCUUUAUCCAUGAAAAAUAUAAUGAAAACCUUUAUAAAGUACGUGUCCAUGAACAUCAU.....................................................................................................................................................................................................................................
#=GR Ga0209064_1041410/794-543 CODON                             ............................................................................................................................................................................................................................................................AUG....................................................................................................................................................................................................................................................................................
#=GR Ga0209064_1041410/794-543 TT_RNIE_SLOW                      ...................................................................................................................................................................................................................................................................................................................................................................................................................................................................................................................................................
UMGS2022-6/32789-32314                                           AAAACGCUCCUUACUAAACUAAGUUAGUAAAGAACGUUUUGGUGUAAUGUUUGACAAGGUUGUCACUUGUUGUUAAAAUUCAAACUAGUUUAAUAGAUGUUCCACCGGGAACA.A.U.G.A...............G..........................AUAGUA.AUACUUUUCCAUUAGGUC.A.UAGAA.GGAAGGGU...GUU...GCUAUCUUUUUUAUUUAUAAGGAGGAAUUUGUAAUGCAAUGGGUAUACUUAAUUUUUGCUGGUUUGUUAGAGUGCGUAUGGUCCACAACGAUGAAAUUAAGUAAUGGUUUUUCACAUUUAUAGUGGUCAAUUGCGACAAUUAUUGGGUUAGUACUUAGCUUUUUAUUUUUAGCAUUAUCUUUAAAGCGACUUGAUAUUUCACUAGCAUACCCGAUUUGGACCGGAAUUGGUGCAGUUGGGUCGAUUCUAGUUGGUUUGAUCCUGUUUCACGAUCAAAUUAGCCCGUUGACUUGGUUGUUUAUUGCUCUUCUAAUCAU
#=GR UMGS2022-6/32789-32314 CODON                                TP.................................................................................................................................................................................................................................................................................................................................................................................................................................................................................................................................................
#=GR UMGS2022-6/32789-32314 TT_RNIE_SLOW                         ...................................................................................................................................................................................................................................................................................................................................................................................................................................................................................................................................................
Ga0134538_1089920/803-581                                        ......................CGUCAUUUAUAAAUCAUUCUUGCCUUUGAUAGGGCAUAUGCUAAAAUAAGAAUAAUUAAAUCGAACAAGCUUAUUUUUGUCACCGGACAGA.A.A.U.AA..............UUA.....................AAAUGCUUU.UUUCUUUUGC.CUAGGUC.A.UAGGA.GCGAAAGA...GAG...AGGCAUUUUUUGUUGUAGAAGGAGAAUACAAAUGGAACAAUCAAUUAAAAAAGACUUUUUCCAAUACACCUCUUUGGGGAU............................................................................................................................................................................................................................................
#=GR Ga0134538_1089920/803-581 CODON                             .....................................................................................................................................................................................................................................................AUG...........................................................................................................................................................................................................................................................................................
#=GR Ga0134538_1089920/803-581 TT_RNIE_SLOW                      ...................................................................................................................................................................................................................................................................................................................................................................................................................................................................................................................................................
Ga0134540_1296937/6-250                                          AAAUAGUCCUGGAAGUUUUUUACGUCAUUUAUAAAUCAUUCUUUCCUUUGAUAGGGCAUAUGCUAAAAUAAGAAUAAUUAAAUCGAACAAGCUUAUUUUUGUCACCGGACAGA.A.A.U.AA..............UUA.....................AAAUGCUUU.UUUCUUUUGC.CUAGGUC.A.UAGGA.GCGAAAGA...GAG...AGGCAUUUUUUGUUGUAGAAGGAGAAUACAAAUGGAACAAUCAAUUAAAAAAGACUUUUUCCAAUACACCUCUUUGGGGAU............................................................................................................................................................................................................................................
#=GR Ga0134540_1296937/6-250 CODON                               .....................................................................................................................................................................................................................................................AUG...........................................................................................................................................................................................................................................................................................
#=GR Ga0134540_1296937/6-250 TT_RNIE_SLOW                        ...................................................................................................................................................................................................................................................................................................................................................................................................................................................................................................................................................
Pasolli2019-4612-48/8017-7721                                    UUCUAUUUUACACCGAAAUCUCUUUUGUGAAAAGCAUUGAUUUCUUUUGCAAUCUGUGAUAGUAUAACUCUCGCAAACAAAAUACGUACUGCUUAUUCCUGCCGCCGGGUAGG.A.A.U.................CUGAUA..................AGCAUUCGC.GCCCAAUACCGGUAGGCC.U.UAGCA.GGUAUUGG...GAAGG.CGGAUGCUUUUUUUGUUCCGGCAGAAGCCACACGAUGUACCUUUUUGUUUCACUUGACUAAAAUCAGGAGGAUAUUUCCAUGGAUCAGACGAAUUCCAUUUUACGCACCUUUUUCAAAUAUGUCUCCGC............................................................................................................................................................................................
#=GR Pasolli2019-4612-48/8017-7721 CODON                         .....................................................................................................................................................................................................................................................................................................AUG...........................................................................................................................................................................................................................................
#=GR Pasolli2019-4612-48/8017-7721 TT_RNIE_SLOW                  ...................................................................................................................................................................................................................................................................................................................................................................................................................................................................................................................................................
NZ_NFLA01000008.1/49673-49932                                    UAAAAAUGAGGUAAGAUUUAAAAAGAUAUAAGUAUAUUGAUAAAAUAGUAUUUUUAGUAUAUUGACUUAUUGUAAGAGAAUUAGUAAAAUAAAACUACAUGUCGCCGGACAUU..................................................ACCUC..UAUCUAUUCCAGUAGGCC.U.UAGUU.GGAAUGGA...UAA...GAGGUUUUUUUAAUGUUAAUAAUGUUAUUUUUUAGUUGUAAAGGAGAAAUUAUGAUUAUGGAACAGCAAAAUUAUUUUAAAGAAUUUGCCAAGUAUACCUCGUUAAA..................................................................................................................................................................................................................
#=GR NZ_NFLA01000008.1/49673-49932 CODON                         ...............................................................................................................................................................................................................................................................................AUG.................................................................................................................................................................................................................................................................
#=GR NZ_NFLA01000008.1/49673-49932 TT_RNIE_SLOW                  ...................................................................................................................................................................................................................................................................................................................................................................................................................................................................................................................................................
NZ_NFKR01000006.1/41500-41760                                    UAAAAAUGAGGUAAGAUUUAAAAAGAUAUAAGUAUAUUGAUAAAAUAGUAUUUUUAGUAUAUUGACUUAUUGUAAGAGAAUUAGUAAAAUAAAACUACAUGUCGCCGGACAUU..................................................ACCUC..UAUCUAUUCCAGUAGGCC.U.UAGUU.GGAAUGGA...UAA...GAGGUUUUUUUAAUGUUAAUAAUGUUAUUUUUUUAGUUGUAAAGGAGAAAUUAUGAUUAUGGAACAGCAAAAUUAUUUUAAAGAAUUUGCCAAGUAUACCUCGUUAAA.................................................................................................................................................................................................................
#=GR NZ_NFKR01000006.1/41500-41760 CODON                         ................................................................................................................................................................................................................................................................................AUG................................................................................................................................................................................................................................................................
#=GR NZ_NFKR01000006.1/41500-41760 TT_RNIE_SLOW                  ...................................................................................................................................................................................................................................................................................................................................................................................................................................................................................................................................................
Pasolli2019-6746-200/3001-2770                                   .......................AGAUAUAAGUAUAUUGAUAAAAUAGUAUUUUUAGUAUAUUGACUUAUUGUAAGAGAAUUAGUAAAAUAAAACUACAUGUCGCCGGACAUU..................................................ACCUC..UAUCUAUUCCAGUAGGCC.U.UAGUU.GGAAUGGA...UAA...GAGGUUUUUUUAAUGUUAAUAAUGUUAUUUUUUUAGUUGUAAAGGAGAAAUUAUGAUUAUGGAACAGCAAAAUUAUUUUAAAGAAUUUGCCAAGUAUACCUC.......................................................................................................................................................................................................................
#=GR Pasolli2019-6746-200/3001-2770 CODON                        ..........................................................................................................................................................................................................................................................................AUG......................................................................................................................................................................................................................................................................
#=GR Pasolli2019-6746-200/3001-2770 TT_RNIE_SLOW                 ...................................................................................................................................................................................................................................................................................................................................................................................................................................................................................................................................................
OGEO01006570.1/2795-2352                                         AAAGAACGUGAAAUUUCAAAUAGUCAGAACUUUCGAGAAAUCCUCUUAACCAGAAUAACCCGCAUUUUUACUGAGUCGGUAUACUUUCAUUGUGCAAUCUAUCGCCGGAUAGG................................................CACCUUUU.UCAGUAUUCC.GCAGGCC.A.UUGAA.GGAAUGCU...GAC...AAAGGUGCCUUUUUGUUUUGGAGGAUACAAAUGUCUUGGAUUUAUCUUUUCAUUGCAGGAAUUUUUGAGAUCGUUUGGGCCGUUGCCUUGAACCCAAACUCCCGUGAAAUAGCCCGUGAUUAUUUUUAAUCGGGCUAUUUUUCUUCAACUAAUUCUCUGAUUCCUUUAAACAAAAGAUUUCAAUGACGGCAUUUUUAUGCUAUAAUAGAUCGGUAUUUUAAUAGUAUAGGUCUAUUAAAAUGGGUCGCCCAAGAGUUUAUGACACUCCGCACUUCUGCCUCCAUACUUA............................
#=GR OGEO01006570.1/2795-2352 CODON                              .....................................................................................................................................................................................................................................................................................................................................................................................................................................................................AUG...........................................................................
#=GR OGEO01006570.1/2795-2352 TT_RNIE_SLOW                       ................................................................................................................................................................................................................................................................................................................................::<<<<<<<<--<<<{{___}>>>>>>>>>>>::::::::::::.......................................................................................................................................................................
OGFC01008588.1/2115-2416                                         AAAGAACGUGAAAUUUCAAAUAGUCAGAACUUUCGAGAAAUCCUCUUAACCAGAAUAACCCGCAUUUUUACUGAGUCGGUAUACUUUCAUUGUGCAAUCUAUCGCCGGAUAGG................................................CACCUUUU.UCAGUAUUCC.GCAGGCC.A.UUGAA.GGAAUGCU...GAC...AAAGGUGCCUUUUUGUUUUGGAGGAUACAAAUGUCUUGGAUUUAUCUUUUCAUUGCAGGAAUUUUUGAGAUCGUUUGGGCCGUUGCCUUGAACCCAAACUCCCGUGAAAUAGCCCGUGAUUAUUUUUAAUCGGGCUAUUUUUCUUCA..........................................................................................................................................................................
#=GR OGFC01008588.1/2115-2416 CODON                              ...................................................................................................................................................................................................................................................................................................................................................................................................................................................................................................................................................
#=GR OGFC01008588.1/2115-2416 TT_RNIE_SLOW                       ..................................................................................................................................................................................................................................................................................................................................<<<<<<<<--<<<<____>>>>>>>>>>>>::::::::...........................................................................................................................................................................
OGGD01053956.1/359-562                                           AAAGAACGUGAAAUUUCAAAUAGUCAGAACUUUCGAGAAAUCCUCUUAACCAGAAUAACCCGCAUUUUUACUGAGUCGGUAUACUUUCAUUGUGCAAUCUAUCGCCGGAUAGG................................................CACCUUUU.UCAGUAUUCC.GCAGGCC.A.UUGAA.GGAAUGCU...GAC...AAAGGUGCCUUUUUGUUUUGGAGGAUACAAAUGUCUUGGAUUUAUCUUU............................................................................................................................................................................................................................................................................
#=GR OGGD01053956.1/359-562 CODON                                ...................................................................................................................................................................................................................................................................................................................................................................................................................................................................................................................................................
#=GR OGGD01053956.1/359-562 TT_RNIE_SLOW                         ...................................................................................................................................................................................................................................................................................................................................................................................................................................................................................................................................................
OGLG01031864.1/299-1                                             AAAGAACGUGAAAUUUCAAAUAGUCAGAACUUUCGAGAAAUCCUCUUAACCAGAAUAACCCGCAUUUUUACUGAGUCGGUAUACUUUCAUUGUGCAAUCUAUCGCCGGAUAGG................................................CACCUUUU.UCAGUAUUCC.GCAGGCC.A.UUGAA.GGAAUGCU...GAC...AAAGGUGCCUUUUUGUUUUGGAGGAUACAAAUGUCUUGGAUUUAUCUUUUCAUUGCAGGAAUUUUUGAGAUCGUUUGGGCCGUUGCCUUGAACCCAAACUCCCGUGAAAUAGCCCGUGAUUAUUUUUAAUCGGGCUAUUUUUCU.............................................................................................................................................................................
#=GR OGLG01031864.1/299-1 CODON                                  ...................................................................................................................................................................................................................................................................................................................................................................................................................................................................................................................................................
#=GR OGLG01031864.1/299-1 TT_RNIE_SLOW                           ................................................................................................................................................................................................................................................................................................................................:::<<<<<<<--<<<<____>>>>>>>>>>>:::::::.............................................................................................................................................................................
OLGD01002420.1/300-1                                             AAAGAACGUGAAAUUUCAAAUAGUCAGAACUUUCGAGAAAUCCUCUUAACCAGAAUAACCCGCAUUUUUACUGAGUCGGUAUACUUUCAUUGUGCAAUCUAUCGCCGGAUAGG................................................CACCUUUU.UCAGUAUUCC.GCAGGCC.A.UUGAA.GGAAUGCU...GAC...AAAGGUGCCUUUUUGUUUUGGAGGAUACAAAUGUCUUGGAUUUAUCUUUUCAUUGCAGGAAUUUUUGAGAUCGUUUGGGCCGUUGCCUUGAACCCAAACUCCCGUGAAAUAGCCCGUGAUUAUUUUUAAUCGGGCUAUUUUUCUU............................................................................................................................................................................
#=GR OLGD01002420.1/300-1 CODON                                  ...................................................................................................................................................................................................................................................................................................................................................................................................................................................................................................................................................
#=GR OLGD01002420.1/300-1 TT_RNIE_SLOW                           ................................................................................................................................................................................................................................................................................................................................:::<<<<<<<--<<<<____>>>>>>>>>>>:::::::.............................................................................................................................................................................
Ga0134390_162314/324-168                                         ..............................................................................GUAUACUUUCAUUGUGCAAUCUAUCGCCGGAUAGG................................................CACCUUUU.UCAGUAUUCC.GCAGGCC.A.UUGAA.GGAAUGCU...GAC...AAAGGUGCCUUUUUGUUUUGGAGGAUACAAAUGUCUUGGAUUUAUCUUUUCAUUGCAGGAAUUUUUGAGAUCGUUUGGGC.............................................................................................................................................................................................................................................
#=GR Ga0134390_162314/324-168 CODON                              ....................................................................................................................................................................................................................................................AUG............................................................................................................................................................................................................................................................................................
#=GR Ga0134390_162314/324-168 TT_RNIE_SLOW                       ...................................................................................................................................................................................................................................................................................................................................................................................................................................................................................................................................................
scaffold18848_1_V1.CD-11/268-1                                   AAAGAACGUGAAAUUUCAAAUAGUCAGAACUUUCGAGAAAUCCUCUUAACCAGAAUAACCCGCAUUUUUACUGAGUCGGUAUACUUUCAUUGUGCAAUCUAUCGCCGGAUAGG................................................CACCUUUU.UCAGUAUUCC.GCAGGCC.A.UUGAA.GGAAUGCU...GAC...AAAGGUGCCUUUUUGUUUUGGAGGAUACAAAUGUCUUGGAUUUAUCUUUUCAUUGCAGGAAUUUUUGAGAUCGUUUGGGCCGUUGCCUUGAACCCAAACUCCCGUGAAAUAGC............................................................................................................................................................................................................
#=GR scaffold18848_1_V1.CD-11/268-1 CODON                        ...................................................................................................................................................................................................................................................................................................................................................................................................................................................................................................................................................
#=GR scaffold18848_1_V1.CD-11/268-1 TT_RNIE_SLOW                 ...................................................................................................................................................................................................................................................................................................................................................................................................................................................................................................................................................
DLM004_scaffold4459_8/458-692                                    AAAGAACGUGAAAUUUCAAAUAGUCAGAACUUUCGAGAAAUCCUCUUAACCAGAAUAACCCGCAUUUUUACUGAGUCGGUAUACUUUCAUUGUGCAAUCUAUCGCCGGAUAGG................................................CACCUUUU.UCAGUAUUCC.GCAGGCC.A.UUGAA.GGAAUGCU...GAC...AAAGGUGCCUUUUUGUUUUGGAGGAUACAAAUGUCUUGGAUUUAUCUUUUCAUUGCAGGAAUUUUUGAGAUCGUUUGGGC.............................................................................................................................................................................................................................................
#=GR DLM004_scaffold4459_8/458-692 CODON                         ....................................................................................................................................................................................................................................................AUG............................................................................................................................................................................................................................................................................................
#=GR DLM004_scaffold4459_8/458-692 TT_RNIE_SLOW                  ...................................................................................................................................................................................................................................................................................................................................................................................................................................................................................................................................................
NOF012_scaffold58100_3/148-536                                   AAAGAACGUGAAAUUUCAAAUAGUCAGAACUUUCGAGAAAUCCUCUUAACCAGAAUAACCCGCAUUUUUACUGAGUCGGUAUACUUUCAUUGUGCAAUCUAUCGCCGGAUAGG................................................CACCUUUU.UCAGUAUUCC.GCAGGCC.A.UUGAA.GGAAUGCU...GAC...AAAGGUGCCUUUUUGUUUUGGAGGAUACAAAUGUCUUGGAUUUAUCUUUUCAUUGCAGGAAUUUUUGAGAUCGUUUGGGCCGUUGCCUUGAAAUAUGCCGAUGGCUUUAGUAAUUAGUGCGGUCACUAUUAUCGGAAUGGUCGCCAGCGUCUAUUUCUUGGCAGUAGCGAUGAGAACUAUUCCUUUAGGAACGGCUUACGCCAUUUGGACCGGUAUCGGGUGUAUUGGCGCCUU...................................................................................
#=GR NOF012_scaffold58100_3/148-536 CODON                        ..............................................................................................................................................................................................................................................................................................................................................................................................................PTS..................................................................................................................................
#=GR NOF012_scaffold58100_3/148-536 TT_RNIE_SLOW                 ...................................................................................................................................................................................................................................................................................................................................................................................................................................................................................................................................................
OGEU01031292.1/1160-717                                          AAAGAACGUGAAAUUUCAAAUAGUCAGAACUUUCGAGAAAUCCUCUUAACCAGAAUAACCCGCAUUUUUACUGAGUCGGUAUACUUUCAUUGUGCAAUCUAUCGCCGGAUAGG................................................CACCUUUU.UCAGUAUUCC.GCAGGCC.A.UUGAA.GGAAUGCU...GAC...AAAGGUGCCUUUUUGUUUUGGAGGAUACAAAUGUCUUGGAUUUAUCUUUUCAUUGCAGGAAUUUUUGAGAUCGUUUGGGCCGUUGCCUUGAACCCAAACUCCCGUGAAAUAGCCCGUGAUUAUUUUUAAUCGGGCUAUUUUUCUUCAACUAAUUCUCUGAUUCCUUUAAAUAAAAGAUUUCAAUGACGGCAUUUUUAUGCUAUAAUAGAUCGGUAUUUUAAUAAUAUAGGUCUAUUAAAAUGGGUCGCCCAAGAGUUUAUGACACUCCGCACUUCUGCCUCCAUACUUA............................
#=GR OGEU01031292.1/1160-717 CODON                               .....................................................................................................................................................................................................................................................................................................................................................................................................................................................................AUG...........................................................................
#=GR OGEU01031292.1/1160-717 TT_RNIE_SLOW                        ................................................................................................................................................................................................................................................................................................................................::<<<<<<<<--<<<{{___}>>>>>>>>>>>::::::::::::.......................................................................................................................................................................
OGFF01002836.1/4744-5042                                         AAAGAACGUGAAAUUUCAAAUAGUCAGAACUUUCGAGAAAUCCUCUUAACCAGAAUAACCCGCAUUUUUACUGAGUCGGUAUACUUUCAUUGUGCAAUCUAUCGCCGGAUAGG................................................CACCUUUU.UCAGUAUUCC.GCAGGCC.A.UUGAA.GGAAUGCU...GAC...AAAGGUGCCUUUUUGUUUUGGAGGAUACAAAUGUCUUGGAUUUAUCUUUUCAUUGCAGGAAUUUUUGAGAUCGUUUGGGCCGUUGCCUUGAAAUAUGCCGAUGGCUUUAGUAAUUAGUGCGGUCACUAUUAUCGGAAUGGUCGC.............................................................................................................................................................................
#=GR OGFF01002836.1/4744-5042 CODON                              ....................................................................................................................................................................................................................................................................................................................AUG............................................................................................................................................................................................................................
#=GR OGFF01002836.1/4744-5042 TT_RNIE_SLOW                       ...................................................................................................................................................................................................................................................................................................................................................................................................................................................................................................................................................
OGIV01059583.1/64-441                                            AAAGAAUGUGAAAUUUCAAAUAGUCAGAACUUUCGAGAAAUCCUCUUAACCAGAAUAACCCGCAUUUUUACUGAGUCGGUAUACUUUCAUUGUGCAAUCUAUCGCCGGAUAGG................................................CACCUUUU.UCAGUAUUCC.GCAGGCC.A.UUGAA.GGAAUGCU...GAC...AAAGGUGCCUUUUUGUUUUGGAGGAUACAAAUGUCUUGUGAAAUAGCCCGUGAUUAUUUUUAAUCGGGCUAUUUUUCUUCAACUAAUUCUCUGAUUCCUUUAAAUAAAAGAUUUCAAUGACGGCAUUUUUAUGCUAUAAUAGAUCGGUAUUUUAAUAAUAUAGGUCUAUUAAAAUGGGUCGCCCAAGAGUUUAUGACACUCCGCACUUCUGCCUCCAUACUUA..............................................................................................
#=GR OGIV01059583.1/64-441 CODON                                 ...................................................................................................................................................................................................................................................................................................................................................................................................AUG.............................................................................................................................................
#=GR OGIV01059583.1/64-441 TT_RNIE_SLOW                          ..............................................................................................................................................................................................................................................................::<<<<<<<<--<<<{{___}>>>>>>>>>>>::::::::::::.........................................................................................................................................................................................................................................
OIXH01075321.1/756-313                                           AAAGAACGUGAAAUUUCAAAUAGUCAGAACUUUCGAGAAAUCCUUUUAACGAGAAUAACCCGCAUUUUUACUGAGUCGGUAUACUUUCAUUGUGCAAUCUAUCGCCGGAUAGG................................................CACCUUUU.UCAGUAUUCC.GCAGGCC.A.UUGAA.GGAAUGCU...GAC...AAAGGUGCCUUUUUGUUUUGGAGGAUACAAAUGUCUUGGAUUUAUCUUUUCAUUGCAGGAAUUUUUGAGAUCGUUUGGGCCGUUGCCUUGAACCCAAACUCCCGUGAAAUAGCCCGUGAUUAUUUUUAAUCGGGCUAUUUUUCUUCAACUAAUUCUCUGAUUCCUUUAAAUAAAAGAUUUCAAUGACGGCAUUUUUAUGCUAUAAUAGAUCGGUAUUUUGAUAAUGUAGGUCUAUUAAAAUGGGUCGCCCUAGAAUUUACGACACUCCGCACUUCUGCCUCCAUACUUA............................
#=GR OIXH01075321.1/756-313 CODON                                .....................................................................................................................................................................................................................................................................................................................................................................................................................................................................AUG...........................................................................
#=GR OIXH01075321.1/756-313 TT_RNIE_SLOW                         ................................................................................................................................................................................................................................................................................................................................::<<<<<<<<--<<<{{___}>>>>>>>>>>>::::::::::::.......................................................................................................................................................................
OLGH01052781.1/502-723                                           AAAGAACGUGAAAUUUCAAAUAGUCAGAACUUUCGAGAAAUCCUUUUAACGAGAAUAACCCGCAUUUUUACUGAGUCGGUAUACUUUCAUUGUGCAAUCUAUCGCCGGAUAGG................................................CACCUUUU.UCAGUAUUCC.GCAGGCC.A.UUGAA.GGAAUGCU...GAC...AAAGGUGCCUUUUUGUUUUGGAGGAUACAAAUGUCUUGGAUUUAUCUUUUCAUUGCAGGAAUUUUUG..........................................................................................................................................................................................................................................................
#=GR OLGH01052781.1/502-723 CODON                                ...................................................................................................................................................................................................................................................................................................................................................................................................................................................................................................................................................
#=GR OLGH01052781.1/502-723 TT_RNIE_SLOW                         ...................................................................................................................................................................................................................................................................................................................................................................................................................................................................................................................................................
Ga0134492_1004968/9277-8834                                      AAAGAACGUGAAAUUUCAAAUAGUCAGAACUUUCGAGAAAUCCUCUUAACCAGAAUAACCCGCAUUUUUACUGAGUCGGUAUACUUUCAUUGUGCAAUCUAUCGCCGGAUAGG................................................CACCUUUU.UCAGUAUUCC.GCAGGCC.A.UUGAA.GGAAUGCU...GAC...AAAGGUGCCUUUUUGUUUUGGAGGAUACAAAUGUCUUGGAUUUAUCUUUUCAUUGCAGGAAUUUUUGAGAUCGUUUGGGCCGUUGCCUUGAACCCAAACUCCCGUGAAAUAGCCCGUGAUUAUUUUUAAUCGGGCUAUUUUUCUUCAACUAAUUCUCUGAUUCCUUUAAACAAAAGAUUUCAAUGACGGCAUUUUUAUGCUAUAAUAGAUCGGUAUUUUAAUAAUAUAGGUCUAUUAAAAUGGGUCGCCCAAGAGUUUAUGACACUCCGCACUUCUGCCUCCAUACUUA............................
#=GR Ga0134492_1004968/9277-8834 CODON                           .....................................................................................................................................................................................................................................................................................................................................................................................................................................................................AUG...........................................................................
#=GR Ga0134492_1004968/9277-8834 TT_RNIE_SLOW                    ................................................................................................................................................................................................................................................................................................................................::<<<<<<<<--<<<{{___}>>>>>>>>>>>::::::::::::.......................................................................................................................................................................
SRS022071_C3047073/2158-1924                                     GUUCUUGUGAAAGAACGUGAAAUUUCAAAUAGUCAGAACUUUCGAGAAAUCCUCUUAACCAGAAUAACCCGCAUGUCGGUAUACUUUCAUUGUGCAAUCUAUCGCCGGAUAGG................................................CACCUUUU.UCAGUAUUCC.GCAGGCC.A.UUGAA.GGAAUGCU...GAC...AAAGGUGCCUUUUUGUUUUGGAGGAUACAAAUGUCUUGGAUUUAUCUUUUCAUUGCAGGAAUUUUUGAGAUCGUUUGGGC.............................................................................................................................................................................................................................................
#=GR SRS022071_C3047073/2158-1924 CODON                          ....................................................................................................................................................................................................................................................AUG............................................................................................................................................................................................................................................................................................
#=GR SRS022071_C3047073/2158-1924 TT_RNIE_SLOW                   ...................................................................................................................................................................................................................................................................................................................................................................................................................................................................................................................................................
SRS075398_C2060759/885-1119                                      AAAGAACGUGAAAUUUCAAAUAGUCAGAACUUUCGAGAAAUCCUUUUAACGAGAAUAACCCGCAUUUUUACUGAGUCGGUAUACUUUCAUUGUGCAAUCUAUCGCCGGAUAGG................................................CACCUUUU.UCAGUAUUCC.GCAGGCC.A.UUGAA.GGAAUGCU...GAC...AAAGGUGCCUUUUUGUUUUGGAGGAUACAAAUGUCUUGGAUUUAUCUUUUCAUUGCAGGAAUUUUUGAGAUCGUUUGGGC.............................................................................................................................................................................................................................................
#=GR SRS075398_C2060759/885-1119 CODON                           ....................................................................................................................................................................................................................................................AUG............................................................................................................................................................................................................................................................................................
#=GR SRS075398_C2060759/885-1119 TT_RNIE_SLOW                    ...................................................................................................................................................................................................................................................................................................................................................................................................................................................................................................................................................
OGDQ01019158.1/169-405                                           AAGAAGCGUGAAAACUUUGACGGUCAAAAUUUCUGACAAAACCUCUUUGCGAUGAUGAAACACAUCUUUAGUACGUCGGUAUACUUCCGUUGUGCAAUCUAUCGCCGGAUAGG................................................CACCUUUU.UCAGUACUCC.GUAGGCC.A.UUGAG.GGAUUACU...GAC...AAAGGUGCCUUUUUCGUUUUUGGAGGAUUUAAAUGUCUUGGAUUUACCUUUUCAUUGCAGGAAUUUUUGAAAUCGUUUGGGC...........................................................................................................................................................................................................................................
#=GR OGDQ01019158.1/169-405 CODON                                ......................................................................................................................................................................................................................................................AUG..........................................................................................................................................................................................................................................................................................
#=GR OGDQ01019158.1/169-405 TT_RNIE_SLOW                         ...................................................................................................................................................................................................................................................................................................................................................................................................................................................................................................................................................
DQDL01000114.1/2972-2767                                         .................................CGCUUGACAAGUGCGCUUUGAUAUCGUACAAUGUCGGCAACAAAAUAUAAUACAACUGCGCAGCUUCGCCACCGGGUGGA.G.C.U.G...............AUA.....................AGCGUCAG..GUUUUCCGUCGUUAGGUC.U.UAGAA.GAGGGAAA...ACG...CUGGCGCUUUUUUAGGGGGUUUUACCGUGCUUACAAAUCCGAUAAAGAACCUGACAAAACGUGAAUGGUUGCUUUG.................................................................................................................................................................................................................................................
#=GR DQDL01000114.1/2972-2767 CODON                              ................................................................................STP.............................................................................................................................................................AUG................................................................................................................................................................................................................................................................................................
#=GR DQDL01000114.1/2972-2767 TT_RNIE_SLOW                       ...................................................................................................................................................................................................................................................................................................................................................................................................................................................................................................................................................
OIYS01019013.1/1344-1139                                         .................................CGCUUGACAAGUGCGCUUUGAUAUCGUACAAUGUCGGCAACAAAAUAUAAUACAACUGCGCAGCUUCGCCACCGGGUGGA.G.C.U.G...............AUA.....................AGCGUCAG..GUUUUCCGUCGUUAGGUC.U.UAGAA.GAGGGAAA...ACG...CUGGCGCUUUUUUAGGGGGUUUUACCGUGCUUACAAAUCCGAUAAAGAACCUGACGAAACGGGAAUGGGUGCUUUG.................................................................................................................................................................................................................................................
#=GR OIYS01019013.1/1344-1139 CODON                              ................................................................................STP.............................................................................................................................................................AUG................................................................................................................................................................................................................................................................................................
#=GR OIYS01019013.1/1344-1139 TT_RNIE_SLOW                       ...................................................................................................................................................................................................................................................................................................................................................................................................................................................................................................................................................
Pasolli2019-4268-276/1249-1002                                   UCCGCUGCUUCUCACAUUCGGAGAUUUUUGCGGUUAAUGUAUUGACAAUGCAGGAUUUAUAUGCUAUAAUAUUUUCCGAUAAAUAAAAGAAUAUUGUACUGCCGCCGGGCAGU.A.G.G.................UGC.....................GAAAGCGCU.UGUAUACAUCAUCAGGCC.G.UAGAA.GAUGUAUA...UAA...GCGCUUUUAAUAUGUAUUUACGGGAGGAAGAAAAUAUGAACCCAAUUCGUUCGCUGAAAAAUCUCACAAAGGGAGAGAUAUGCCU........................................................................................................................................................................................................................................
#=GR Pasolli2019-4268-276/1249-1002 CODON                        ..................................STP....................................................................................................................................................................................................................AUG.......................................................................................................................................................................................................................................................................................
#=GR Pasolli2019-4268-276/1249-1002 TT_RNIE_SLOW                 ...................................................................................................................................................................................................................................................................................................................................................................................................................................................................................................................................................
Ga0209487_1004777/10147-9868                                     AAUUGAUUCGUUACGUGAAUCAUUAACGACAAAUGAUUAAAUGAGCCAAAAUCCUUGAUUUGUGUUAUAGUUGUUCAUAAGUAAUUAAAUAUCAAACUUCGCCGCCGGGUGAA.G.U.C.U...............AUAAUAA.................AAGCACAGA.AUGGUAUACCUUUAGGCC.G.UAGUA.GGUAU.CC...AUU...UGGUGCUUUUUUAUAUUGUCAGAACACUGACUCUAUAGAAAAAACUCAUGGAGGAAAUCAGGGAUGGAAAUCAGAGGAGAUUUUAAAACAUUUUCUAAAUAUGUUAGUUUAAA............................................................................................................................................................................................................
#=GR Ga0209487_1004777/10147-9868 CODON                          .....................................STP.............................................................................................................................................................................................................................................AUG...........................................................................................................................................................................................................................................................
#=GR Ga0209487_1004777/10147-9868 TT_RNIE_SLOW                   ...................................................................................................................................................................................................................................................................................................................................................................................................................................................................................................................................................
AUXO015540661.1/27275-27055                                      .................AUGUGCUUGCCUUUGGUAUUUGUUACGGAAUCGAGGCCUUGCUUGCAUAAAAGAGAAGAGAAUGAUACCAUCAAACUAUACAUGCCGCCGGGUAUG.U.A.G.GG..........................................AGCUU.GUUAUGCAUCAUUAGGCC.U.UAGAA.GAUGCAUA...AUA...GGCCUUUUUUUGUAGCAGGAGGAGAAAAGGAUGAGCUGGGUAUUAUUGCUGAUUGCCGGUAUACUGGAGGUUUUCUGGGC.............................................................................................................................................................................................................................................
#=GR AUXO015540661.1/27275-27055 CODON                           ................................................................STP.................................................................................................................................................................................AUG............................................................................................................................................................................................................................................................................................
#=GR AUXO015540661.1/27275-27055 TT_RNIE_SLOW                    ...................................................................................................................................................................................................................................................................................................................................................................................................................................................................................................................................................
NZ_JTGN01000008.1/9304-9586                                      AUUUGAUGUGACUGACUACUAAAGCGUGUUUUAAGUUGCAAAUUUUUUUAACAUGUGGUAAGAUCAAUCUCAUAUUAUAAAAGAAGAGCUUUUUACAUGCGUCGCCGGAUGCA.U.G.U.A...............UCAUAAAU................AAGCAUCGGACAUCUAUACCGUUAGGCC.A.UUG...GGUAUAGA...UGAC..UGGUGCUUUUUUUGUGAUAAGGAAUAUUUUUUCAACUGGCUCAAGGCAGAAAGGUGGAAUUUUUAUGGAAAGUAAAAGUUUGGGAAGGGUAUUUGCAAAGUAUGUAUCUUUGAA...........................................................................................................................................................................................................
#=GR NZ_JTGN01000008.1/9304-9586 CODON                           ...................STP................................................................................................................................................................................................................................................................AUG..........................................................................................................................................................................................................................................................
#=GR NZ_JTGN01000008.1/9304-9586 TT_RNIE_SLOW                    ...................................................................................................................................................................................................................................................................................................................................................................................................................................................................................................................................................
UMGS271-2/267669-267387                                          AUUUGAUGUGACUGACUACUAGAGCGUGUUUUAAGUUGCAAAUUUUUUUAACAUGUGGUAAGAUCAAUCUCAUAUUAUAAAAGAAGAGCUUUUUACAUGCGUCGCCGGAUGCA.U.G.U.A...............UCAUAAAU................AAGCAUCGGACAUCUAUACCGUUAGGCC.A.UUG...GGUAUAGA...UGAC..UGGUGCUUUUUUUGUGAUAAGGAAUAUUUUUUCAACUGGCUCAAGGCAGAAAGGUGGAAUUUUUAUGGAAAGUAAAAGUUUGGGAAGGGUAUUUGCAAAGUAUGUAUCUUUGAA...........................................................................................................................................................................................................
#=GR UMGS271-2/267669-267387 CODON                               ...................STP................................................................................................................................................................................................................................................................AUG..........................................................................................................................................................................................................................................................
#=GR UMGS271-2/267669-267387 TT_RNIE_SLOW                        ...................................................................................................................................................................................................................................................................................................................................................................................................................................................................................................................................................
NZ_JMLZ01000002.1/3479705-3479987                                AGGUAAAUUUACGCAACCCUAGAGCGUGUUUUAAGUUGCAAAUUUUUUUAACAUGUGGUAAGAUCAAUCUCAUAUUAUAAAAGAAGAGCUUUUUACAUGCGUCGCCGGAUGCA.U.G.U.A...............UCAUAAAU................AAGCAUCGGACAUCUAUACCGUUAGGCC.A.UUG...GGUAUAGA...UGAC..UGGUGCUUUUUUUGUGAUAAGGAAUAUUUUUUCAACUGGCUCAAGGCAGAAAGGUGGAAUUUUUAUGGAAAGUAAAAGUUUGGGAAGGGUAUUUGCAAAGUAUGUAUCUUUGAA...........................................................................................................................................................................................................
#=GR NZ_JMLZ01000002.1/3479705-3479987 CODON                     ......................................................................................................................................................................................................................................................................................AUG..........................................................................................................................................................................................................................................................
#=GR NZ_JMLZ01000002.1/3479705-3479987 TT_RNIE_SLOW              ...................................................................................................................................................................................................................................................................................................................................................................................................................................................................................................................................................
NZ_PQGL01000001.1/69601-69356                                    AGCACUAGGGGAAACCUAGAGUAUUAGUGCAGGUCUUUUUUGAUAAGAUUGCAUUUUUCAGUUAAUUUGUUAAGAUAAAAGCAGAAAAAACUAGAUAUUUCCCACCGGGGAAA.A.A.U.................A.......................AAAGAUAGC.UGAUACUUUCGUUAGGUC.U.UAGAA.GAAAGUAU...UAA...CUAUCUUUUUUUCUUUAGCAGAAAGGAUGAAUCAAAUGUCGUGGAUUUUUUUAGUAAUUGCUGGUUUAUGUGAGGUCUUCUGGUC........................................................................................................................................................................................................................................
#=GR NZ_PQGL01000001.1/69601-69356 CODON                         .........................................................................................................................................................................................................................................................AUG.......................................................................................................................................................................................................................................................................................
#=GR NZ_PQGL01000001.1/69601-69356 TT_RNIE_SLOW                  ...................................................................................................................................................................................................................................................................................................................................................................................................................................................................................................................................................
NZ_JQBW01000010.1/80188-79939                                    UACUGGAAUGGGACUUAAGGAUCCUGAAGAGUACGAUUGGUAAAAUGGUCGUUUGAAAUUGACGUUGAUCGUGUUAUGAUCAAGUUAAAUUAAUACAGUUUCCACCGGGAAAU.A.A.A.UU..............ACU.....................AAAGAUAGC.UGAUACUUUCGUUAGGUC.U.UUGAA.GAAAGUAU...CGA...CUAUCUUUUUUGUUUUUUAAGGGGAGAUAGAUCUUAUGAAAUGGGCAAUGUUAGGUUUUGGCACUGUUGGACAAGCAGUUUGGCA........................................................................................................................................................................................................................................
#=GR NZ_JQBW01000010.1/80188-79939 CODON                         ........................................STP..............................................................................................................................................................................................................AUG.......................................................................................................................................................................................................................................................................................
#=GR NZ_JQBW01000010.1/80188-79939 TT_RNIE_SLOW                  ...................................................................................................................................................................................................................................................................................................................................................................................................................................................................................................................................................
Ga0213827_1054387/121-354                                        UAAAGAAAUAUCAAUAAUGUAGUUUUGUAAGAUGAAAGAUAUGAAGAAAUUUCAAAAGAAUUAAUAAAUUUAUUAGUAAAAUAAAAUAUCAGAAUUAUUCACCACCGGGUGAA.U.A...................UA......................AGGAUGUAU.CAAGGUUCUCCGUAGGUC.U.UAGAA.GGAGUACU...UUGA..UAC.UUUUUUAUUAGGAGGAAAUAUGGAAAAAUUAAAAGUUAAAUUUAUGAAGUAUGUUAUUUUAAAUGUUAU....................................................................................................................................................................................................................................................
#=GR Ga0213827_1054387/121-354 CODON                             ...................STP.......................................................................................................................................................................................................................AUG...................................................................................................................................................................................................................................................................................................
#=GR Ga0213827_1054387/121-354 TT_RNIE_SLOW                      ...................................................................................................................................................................................................................................................................................................................................................................................................................................................................................................................................................
2205037665/1393-1152                                             CAAGAGUUAUCCUAAACCAACGGCUUCUGCGCCCUUAGAAACAAUUUAAACAAUUUGACUUUUUAUAUUUUUGUUGAUAAUUUAUAGACAAUUGAAUAACACCGCCGGGUGUA.A...A.CA..............AAAA....................UAGUACUCU.UAAUAAUUCC.GUAGGCC.A.AUGUG.GAAUUAUUAG.GGG...UACUUUUAUUUUGGAGGAAAUUAAUUAUGAAUUGGAUCUAUUUAUUUGCUGCAGGUAUCUUUGAAGUCGUCUGGGC.................................................................................................................................................................................................................................................
#=GR 2205037665/1393-1152 CODON                                  ..............................................STP...............................................................................................................................................................................................AUG................................................................................................................................................................................................................................................................................................
#=GR 2205037665/1393-1152 TT_RNIE_SLOW                           ...................................................................................................................................................................................................................................................................................................................................................................................................................................................................................................................................................
2158322397/1-204                                                 ......................................AAACAAUUUAAACAAUUUGACUUUUUAUAUUUUUGUUGAUAAUUUAUAGACAAUUGAAUAACACCGCCGGGUGUA.A...A.CA..............AAAA....................UAGUACUCU.UAAUAAUUCC.GUAGGCC.A.AUGUG.GAAUUAUUAG.GGG...UACUUUUAUUUUGGAGGAAAUUAAUUAUGAAUUGGAUCUAUUUAUUUGCUGCAGGUAUCUUUGAAGUCGUCUGGGC.................................................................................................................................................................................................................................................
#=GR 2158322397/1-204 CODON                                      ................................................................................................................................................................................................................................................AUG................................................................................................................................................................................................................................................................................................
#=GR 2158322397/1-204 TT_RNIE_SLOW                               ...................................................................................................................................................................................................................................................................................................................................................................................................................................................................................................................................................
NZ_AYYQ01000036.1/116454-116219                                  CUAAGCUAUUAAUAUGACAAAUGUUUCGAAAACAUUAAACUAAUCAAAUUAUAUUGAUAACUGUUGGCUAAUUUAUUAUAAUACUCGUAAUAAAUCAGUUGCCACCGGGUAAC.U.U.A.U............................................ACUC.AAACAAGCUCAUUAGGUC.A.UAGAA.GAGCUUGC...UUG...AGUUUUUUAUUUUUAGGAGGAAUUAUUACUAUGACUUGGAUAUAUUUAAUUAUUGCUGGGUUAUUAGAAGUAUGUUGGUC.............................................................................................................................................................................................................................................
#=GR NZ_AYYQ01000036.1/116454-116219 CODON                       ....................................................................................................................................................................................................................................................AUG............................................................................................................................................................................................................................................................................................
#=GR NZ_AYYQ01000036.1/116454-116219 TT_RNIE_SLOW                ...........................................................................................................................................................................:::<<<<<<{<<{{___._._}}>>.>>>>>>::...:::...::::::::.....................................................................................................................................................................................................................................................................................................................
Pasolli2019-15167-9/43044-43283                                  UGACAACAGUAUAGCAGUUUGUCCGGCCAACUGCAAGGUCGGGCAAAUUUCUCUUGACAAAGCCGCGCCUUCUGUGCUAUCUUCUUUUCGAAUCUUGCGCGCUGCCGAGUGCG.C.A.A.AA.........................................GCGUUU.UUUCUGUAUCAUCAGGCC.U.UAGCA.GAUACAGA...AAA...GGCGCUAUUUUUGUUUUUGGAGGGAAUUUCUAUGGCAUGGUUGGUAUUGUUUGCGGCAGGUGCGCUGGAGGUUCUCUGGUC............................................................................................................................................................................................................................................
#=GR Pasolli2019-15167-9/43044-43283 CODON                       .....................................................................................................................................................................................................................................................AUG...........................................................................................................................................................................................................................................................................................
#=GR Pasolli2019-15167-9/43044-43283 TT_RNIE_SLOW                ...................................................................................................................................................................................................................................................................................................................................................................................................................................................................................................................................................
Pasolli2019-4678-0/10524-10263                                   CGCAAGCCCCAUAGGGGGAUAGAAAUCUACUUUUUGCGGCAGAGUUUUAAAAAUUUCUUGAUUUUUCUCUUCCUUAUGAUAUACUAAGCUUAGUUUAUUUGCCGCCGGGUAAA.U.A.A.AC..............C........................GCAUUUAU.CCAUGUAUCC.GCAGGCC.A.UAGGA..GAUACAU...GAA...UAAGUGCUUUUUUUAUGUUUAGGCAAAAUUUAUUCAACUAGGAGGAGAUAUUAUGGCAUGGGUUUACUUAGUUUUUGCAGGGCUUCUUGAAGUUUUCUGGUC.......................................................................................................................................................................................................................
#=GR Pasolli2019-4678-0/10524-10263 CODON                        ..........................................................................................................................................................................................................................................................................AUG......................................................................................................................................................................................................................................................................
#=GR Pasolli2019-4678-0/10524-10263 TT_RNIE_SLOW                 ...................................................................................................................................................................................................................................................................................................................................................................................................................................................................................................................................................
Ga0129308_1005167/4242-4631                                      AUCUUAUAUUAUUAUGUUAAUAUUAUGAAGGAAGAAACAGCUCAAUAUAAGGCAUUAUAUCAUAUUAAAUGAAAACCAAAUAAAACAAGACAAACGCUUUGCCGCCGGGUAGA.G.C.U.GU......................................AAGGUGUCAGAUUUUUCAUCCGUAGGCC.A.UAGGA.GAUGAAAA...GCU...GGCACCUUUUUGUAUCGUAGGAAACUUUGAGAUAUCAAGAUAACUUAGUAAUGAGAGAUAAGAUUUCUAUGAUAAAUAUUCUAAUUUGUAUUCCUUUAUGUAGAAAUUGGAGGUGGUAUUAUUUCACAAUCAUAUUUAAAAGAAUUUACUCGAUAUGUAGUAUCAAAUAUUAUAGGAAUGAUAGGUUUUUCAGGUUAUAUUUUGGUGGAUACCUUUUUCAUUUCUAA..........................................................................................
#=GR Ga0129308_1005167/4242-4631 CODON                           .......................................................................................................................................................................................................................................................................................................................................................................................................AUG.........................................................................................................................................
#=GR Ga0129308_1005167/4242-4631 TT_RNIE_SLOW                    ...................................................................................................................................................................................................................................................................................................................................................................................................................................................................................................................................................
NZ_NFKK01000009.1/51983-52230                                    GUAAAACAUGCAAACAAAACCGCUCCGCUUUUCGGAGCGGUUUUCUUUUUCCCCUGUCUUGACAUUCCCGCACACACAUGUUAUCCUUAUCUCGUUCGUUAUCGCCGGAUAGC.G.G.A.C...............CGUA....................AACGCUUGG.AUUCUGUAUC.GUAGGCC.U.UUGAA.GAUACAGAA..CAC...C.GGCGUUUUUAUUUGUUUUAGGGGGUAUUUUCAAUGAAACAUGCGUUCCGGGAAUUCGCCCGGUAUGCUUCGCUCAACGCACU.........................................................................................................................................................................................................................................
#=GR NZ_NFKK01000009.1/51983-52230 CODON                         ........................................................................................................................................................................................................................................................AUG........................................................................................................................................................................................................................................................................................
#=GR NZ_NFKK01000009.1/51983-52230 TT_RNIE_SLOW                  .............::<<<<<<<<<<<<{___}>>>>>>>>>>>>::::::::::::...........................................................................................................................................................................................................................................................................................................................................................................................................................................................................................
DHKC01000002.1/2114-1874                                         UUUUCAAAAGAAAGCAAAAAAUUUUUUAUGAAAUCAUACAGUUAUAACUCUUAUCCACAGUUGACAAACUUUCGGCUAACGGAUAAAGUGCUUUUGUUCCGCCGCCGGGUGGG.A.C.G.A...............UUC.....................AAACACCGG.UUUUUCCGUCAUUAGGCC.U.UUGAA.GACGGAAA...GCG...CGGUGUUUUUUUAUGAAAGGAUGAAAAAUGGCUUGGUUGAAUUUGGUGAUUGCCGCCGCGUUUGAAGUCGGCUGGCC................................................................................................................................................................................................................................................
#=GR DHKC01000002.1/2114-1874 CODON                              .................................................................................................................................................................................................................................................AUG...............................................................................................................................................................................................................................................................................................
#=GR DHKC01000002.1/2114-1874 TT_RNIE_SLOW                       ...................................................................................................................................................................................................................................................................................................................................................................................................................................................................................................................................................
DEDN01000004.1/27169-26936                                       UUUUCAAAUCGGGGCAAAAAAGUUUUUAUAAAAUCAUACGGUUAUAUGCGUUAUCCACAGUUGACAAACUUUCGGUCGGCUGAUACUGUGCUUUUGUUCCGCCGCCGGGUGGA.A.C.G.GA..............C.......................AAACACCUU.AUUUUCCGCCGUUAGGCC.U.UUGAA.GACGGAAA...AUG...CGGUGUUUUUUUUAUGAAAGGAUGAAAAAAAUGGCUUGGCUGAAUUUAAUCAUCGCCGCCGCGUUCGAAGU......................................................................................................................................................................................................................................................
#=GR DEDN01000004.1/27169-26936 CODON                            ...........................................................................................................................................................................................................................................AUG.....................................................................................................................................................................................................................................................................................................
#=GR DEDN01000004.1/27169-26936 TT_RNIE_SLOW                     ...................................................................................................................................................................................................................................................................................................................................................................................................................................................................................................................................................
Ga0180008_1869770/1-312                                          ......UAUAUAAAUUUAUAAUCAUUGUCAAAAGACUAGAAUCCAAUCUAGUCUUUUUUUGUUUUGAUUUUUGACGAAAAUAAUGUAUAAUUGAAAUUCUUCCACCGGGAAGA.A.A.A.AU..............GCAAAU..................UGCA.UUCU.AGAACAUAUCGAUAGGUC.U.UAGUA.GAUAUGUU...UUG...AGAGUGCCUUAUUAUGCGUUAGCAUAUGCUGCAAAUGAUAUUGUCUUAAUUAUUCUUUGGAUUCUAGUUUCAAUCGUCUAUAUUAACUAUUUUCCAAUGAUUGUAUGCUUUUAAAAACUGGAAGCAUUUGAAAAAAUCUCAAAAUCUAUCA......................................................................................................................................................................
#=GR Ga0180008_1869770/1-312 CODON                               ...................................................................................................................................................................................................................................................................................................................................................................................................................................................................................................................................................
#=GR Ga0180008_1869770/1-312 TT_RNIE_SLOW                        ............................::<<<<<<<<<<___}}}>>>>>>>>>>::::::::::::...............................................................................................................................................................................................................................................................................................................................................................................................................................................................................
Ga0180007_10013520/536-63                                        AAACCUUAUAUAAAUUUAUAAUCAUUGUCAAAAGACUAGAAUCCAAUCUAGUCUUUUUUUGUUUUGAUUUUUGACGAAAAUAAUGUAUAAUUGAAAUUCUUCCACCGGGAAGA.A.A.A.AU..............GCAAAU..................UGCA.UUCU.AGAACAUAUCGAUAGGUC.U.UAGUA.GAUAUGUU...UUG...AGAGUGCCUUAUUAUGCGUUAGCAUAUGCUGCAAAUGAUAUUGUCUUAAUUAUUCUUUGGAUUCUAGUUUCAAUCGUCUAUAUUAACUAUUUUCCAAUGAUUGUAUGCUUUUAAAAACUGGAAGCAUUUGAAAAAAUCUCAAAAUCUAUCAAUCAUAGUACAAAUUGAAUAGUAUAGUAGUGAACUACUCCCACCACUUAAUGAAAAAUCAUUAGAAGUGGGGGCUUCUUGGGUAAAACAGACUAAUGUCUAUUAAUUUACCAAGCUAUUGCGUCUGUUCCAUACGCUUUGGUUACAUAUUUGAUUA..........
#=GR Ga0180007_10013520/536-63 CODON                             TP.....................................................................................................................................................................................................................................................................................................................................................................................................................................................................................PTS.........................................................
#=GR Ga0180007_10013520/536-63 TT_RNIE_SLOW                      ............................::<<<<<<<<<<___}}}>>>>>>>>>>::::::::::::...............................................................................................................................................................................................................................................................................................................................................................................................................................................................................
NZ_JHYA01000006.1/5279-5044                                      GAAUGGUCCCCUUUUUUUGCUUUCAUGUUCUAUUUGCUUAUUACCCAGAUAAUUGACACUUAUUUAUGAUUUUGCUAUAUUAUGUACCAUAAUAUAUUGUGCCGCCGGGUACG.U.C.C.UA................................................UGUCUGUUUCAUUAGGCC.U.UUGAA.GAAACAGC...UGG...ACGUGCCCUUUUCUUUUGAAGGGAGAUAUUAUAUUGUAUUGGAUAUAUUUGGUUAUUGCCGGCAUGUUUGAAACAGUUUGGGC..........................................................................................................................................................................................................................................
#=GR NZ_JHYA01000006.1/5279-5044 CODON                           .......................................................................................................................................................................................................................................................AUG.........................................................................................................................................................................................................................................................................................
#=GR NZ_JHYA01000006.1/5279-5044 TT_RNIE_SLOW                    ...................................................................................................................................................................................................................................................................................................................................................................................................................................................................................................................................................
Ga0256405_10081441/931-696                                       UUAUGCCGAUAUCUCCUGCGUCCUUUAGUAACUUCACCAUUUACCCAGAUAAUUGACACUUAUUUAUGAUUUUGCUAUAUUAUGUACCAUAAUAUAUUGUGCCGCCGGGUACG.U.C.C.UA................................................UGUCUGUUUCAUUAGGCC.U.UUGAA.GAAACAGC...UGG...ACGUGCCCUUUUCUUUUGAAGGGAGAUGUUAUAUUGUAUUGGAUAUAUUUGGUUAUUGCCGGCAUGUUUGAAACAGUUUGGGC..........................................................................................................................................................................................................................................
#=GR Ga0256405_10081441/931-696 CODON                            .....................................GUA...............................................................................................................................................................................................................AUG.........................................................................................................................................................................................................................................................................................
#=GR Ga0256405_10081441/931-696 TT_RNIE_SLOW                     ...................................................................................................................................................................................................................................................................................................................................................................................................................................................................................................................................................
2158075835/205-13                                                ........................................ACUUAACAAAGGACAAUCCAGCAGCAGUUGUCCCGGAUAACUUUAACUAAAUAAGAAUUCCCCACCGGGGGAG.......................G.......................CCAGUUAC..GCUUACUUUCAUUAGGUC.A.UUGAA.GAAAGUGA...GCA...GUAGCUGGCUUUUAUUUUAAGGAGGAAUGAUAAAAUGGCAUGGCUUUUCUUAUUAUUGCGGGGAUUUUGAAGCCUU.................................................................................................................................................................................................................................................
#=GR 2158075835/205-13 CODON                                     .......................................................................................STP......................................................................................................................................................AUG................................................................................................................................................................................................................................................................................................
#=GR 2158075835/205-13 TT_RNIE_SLOW                              ...................................................................................................................................................................................................................................................................................................................................................................................................................................................................................................................................................
NZ_AZGN01000003.1/225839-226078                                  UGCGUCUUGAAAAGGUUGAAAGCAUUGGAUGCAGAAUUGACUUAGCUAAGAAGGCUAAGAAGGACUAAUAUCAAGCUUCUAUAGAUCAAAAUCAUAAGAUCCCGCCGGGGAUG...............................................CCAAGUAAU.AAUUACUUUCAUUAGGCC.U.UUGAA.GAAAGUAA...UUG...UUACUUGGCUUUUUUAUUUUAGGAGGAAAAGCGAUGUCAUGGAUUUAUUUAAUAGUUGCUGGCAUUUUCGAAGUUGUAUGGGC..........................................................................................................................................................................................................................................
#=GR NZ_AZGN01000003.1/225839-226078 CODON                       .......................................................................................................................................................................................................................................................AUG.........................................................................................................................................................................................................................................................................................
#=GR NZ_AZGN01000003.1/225839-226078 TT_RNIE_SLOW                ...................................................................................................................................................................................................................................................................................................................................................................................................................................................................................................................................................
NC_022909.1/1477989-1477779                                      AUUUCGAUUCAUAAAUUGGUGAAGAAAAGAAAUCAUCACACGAACUUUACAAGAAUAUUUUUAUUUACUAAACUCUAAGUCAUUAAAAACUAAUAAAUUUCCCACCGGGGAAG...............................................CCAAGUAAU.AAUUACUUUCAGUAGGUC.U.UUGAA.GAGAGUAA...UCG...UUACUUGGCAUUUUUUGUUUUAGGUUCAAUUAUUCUUAGAGUAGUUCUAUUUCA.......................................................................................................................................................................................................................................................................
#=GR NC_022909.1/1477989-1477779 CODON                           ..........................................................................................................................................................................................................................AUG......................................................................................................................................................................................................................................................................................................................
#=GR NC_022909.1/1477989-1477779 TT_RNIE_SLOW                    ...................................................................................................................................................................................................................................................................................................................................................................................................................................................................................................................................................
NZ_NGOI01000008.1/17447-17801                                    AUUUCGAUUCAUAAAUUGGUGAAGAAAAGAAAUCAUCACACGAACUUUACAAGAAUAUUUUUAUUUACUAAACUCUAAGUCAUUAAAAACUAAUAAAUUUCCCACCGGGGAAG...............................................CCAAGUAAU.AAUUACUUUCAGUAGGUC.U.UUGAA.GAGAGUAA...UCG...UUACUUGGCAUUUUUUGUUUUAGGUUCAAUUAUUCUUAGAGUAGUUCUAUUUCACGAUCAGUUUUCACUAAUAGCAUGGUUAUUUAUCGUUUUAUUAGUUAUUAGUAUAAUUGGGAUAAAAUUAACACCAGGGCAUUAAGAAAGAAAAAUGAGAAAAGUAAGUUUAUUUAUUGCGAUGAGUCUUGAUGGUUAUAUUGC.......................................................................................................................
#=GR NZ_NGOI01000008.1/17447-17801 CODON                         ...................................................................................................................................................................................................................................................................................................................................................................................................................................................................................................................................................
#=GR NZ_NGOI01000008.1/17447-17801 TT_RNIE_SLOW                  ...................................................................................................................................................................................................................................................................................................................................................................................................................................................................................................................................................
PPYF01000042.1/952-1306                                          AUUUCGAUUCAUAAAUUGUUGAAGAAAAGAAAUCAUCACACGAACUUUACAAGAAUAUUUUUAUUUACUAAACUAUAAGUCAUUAAAAACUAAUAAAUUUCCCACCGGGGAAG...............................................CCAAGUAAU.AAUUACUUUCAGUAGGUC.U.UUGAA.GAGAGUAA...UCG...UUACUUGGCAUUUUUUGUUUUAGGUUCAAUUGCUAUUAGAGUAAUUCUAUUUCACAAUCAGUUUUAACUAAUAAUAUGGUUAUUUAUCGUUUUAUUAGUUAUUAGGAUAAUUGGGAUAAAAUUAAUACCAGGGCAUUAAGAAAGAAAAAUGAGAAAAGUAAGUUUAUUUAUUGCGACGAGUCUUGAUGGUUAUAUUAC.......................................................................................................................
#=GR PPYF01000042.1/952-1306 CODON                               ..........................................................................................................................................................................................................................................................................................................................................................................AUG......................................................................................................................................................................
#=GR PPYF01000042.1/952-1306 TT_RNIE_SLOW                        ...................................................................................................................................................................................................................................................................................................................................................................................................................................................................................................................................................
OMWG01000025.1/19833-19592                                       AUAUCACCUAGACGUAUUUUAACACAUUAUCAUUUCAUAGCAACAGAACUGUUGACAACGCAAAUUCUUCAGGUAUAAUGACAAACAAUAUAGAAACUCUGCCGCCGGGUAGA.A.U.A.U.........................................GCAUUAA.GUCCCCCAUCGAUAGGCC.U.UAGCA.GAUGGGAA...UAA...UGGCUUAAUGCUUUUUAUGUGGAGGAAGCAUCUAUGUCAUUAAAACAAAAGUUUAUUCAUUAUGUCUCAGCCAAUAUGAUUUC..........................................................................................................................................................................................................................................
#=GR OMWG01000025.1/19833-19592 CODON                            .......................................................................................................................................................................................................................................................AUG.........................................................................................................................................................................................................................................................................................
#=GR OMWG01000025.1/19833-19592 TT_RNIE_SLOW                     ...................................................................................................................................................................................................................................................................................................................................................................................................................................................................................................................................................
Ga0051080_1004551/1188-1435                                      CGAUAACAUCUAUUAUAACACAAAACAUGUGGAACUGACACCUUGGAUUACACGCCCUUGACGAGACAGGAAAUCUGUGAUACACUACCCUUGAUCACUCGCCGCCGGGCGGG.U.G...................C........................UGCGUUUG.UUUCUGUACCAUUAGGCC.G.UAGAA.GGUACAGA...AAG...AAACGCAUUUUUUAUUGAUGGGAAAGGGAGGAAGGCGCGAUGGCGUGGAUUUGCCUGUUGGCGGCCGGAUGCCUGGAGAUGGUCUGGGU....................................................................................................................................................................................................................................
#=GR Ga0051080_1004551/1188-1435 CODON                           .............................................................................................................................................................................................................................................................AUG...................................................................................................................................................................................................................................................................................
#=GR Ga0051080_1004551/1188-1435 TT_RNIE_SLOW                    ...................................................................................................................................................................................................................................................................................................................................................................................................................................................................................................................................................
NZ_JH417696.1/26601-26857                                        ACAAAUGGUAAAAAAAGCUGGUACAGCCGGGGGGUUGACAGGGGGCGGUCUUUCUGUUAUCUUAAUACCCGACAGAUGAAUGCCCUGUGGCUUCCCGUUUAUCACCGGAUAAG.U.G.U.GA..............A.......................ACGUGCCUG.AACCGAUUCC.GUAGGUC.U.UAGAA.GGAAUCGG...CCC...AGGCACGUUUUUUGCCGCUCUGGGACGUUUUUAGGAGGGAUCGGAGUGAAGCGGAGCUUUUUCCAGUAUGUGAGCCUGAAUGUGCUGGGCGCGCU..............................................................................................................................................................................................................................
#=GR NZ_JH417696.1/26601-26857 CODON                             ...................................................................................................................................................................................................................................................................AUG.............................................................................................................................................................................................................................................................................
#=GR NZ_JH417696.1/26601-26857 TT_RNIE_SLOW                      ...................................................................................................................................................................................................................................................................................................................................................................................................................................................................................................................................................
NZ_NFHC01000001.1/232282-232034                                  GCUGCGGGAAAAGCUGUCCCAGUAACGCGCCUCACACCUUGACAGGAUUCCGCUCUUCUGGUAUGCUCUUAUCCACAAGUAAACCAUGUGCAUGACGCCCGUCACCGGAUGGG.C.G.A.GA..............CA......................ACGUGCCUG.AGUAUAUUCC.GUAGGUC.U.UUGAA.GGAAUAUA...CUC...AGGCACGUUUUUCAUUUGCACCCGGGAGGACAAACCAUGCGGCGGACAUUUUUCAAGUACAUCUCCUUAAAUAUGCUGGGGGCCCU.......................................................................................................................................................................................................................................
#=GR NZ_NFHC01000001.1/232282-232034 CODON                       ......................STP.................................................................................................................................................................................................................................AUG......................................................................................................................................................................................................................................................................................
#=GR NZ_NFHC01000001.1/232282-232034 TT_RNIE_SLOW                ...................................................................................................................................................................................................................................................................................................................................................................................................................................................................................................................................................
Pasolli2019-15136-3/45644-46123                                  CUGCGGGAAAAGCUGUCCCAGUAGGUUUCCUCUACACCUUGACAUUUUUCUGUCCUUCUGUUAUGCUCUUAUCCACUAGUAAACUAUGUGCAUGACGCCUGUCACCGGAUAGG.C.G.A.UA..............AA......................ACGUGCCUG.AGUAUAUUCC.GUAGGUC.U.UUGAA.GGAAUAUA...CUC...AGGCACGUUUUUUGUUUGCACACCACACCUGGGAGGAGCGGACAUGGUACGUACCUUUUUUAAAUAUAUCUCGCUCAAUAUGCUGGGCGCGCUGGGGCUGUCUGGCUACAUCAUGGCCGACACCUUCUUUGUAGCCAACCGGCUGGGGGCGGACGGCCUGGCGGCCCUCAAUCUGGCCAUUCCCAUUUUCGGCCUUAUCAACGGGUUGGGCGUCCUACUGGGCAUCGGCGGAGCCACCCGCUACUCCAUCUGCCGGUAUCAAGGGGAUGAGGCCAGGGCCAACCGCACCUUUACCCUGUCCCUGCUCACCGGGCUGG
#=GR Pasolli2019-15136-3/45644-46123 CODON                       .....................STP...........................................................................................................................................................................................................................................................................................................................................................................................................................................................................................................................
#=GR Pasolli2019-15136-3/45644-46123 TT_RNIE_SLOW                ...................................................................................................................................................................................................................................................................................................................................................................................................................................................................................................................................................
DHRS01000014.1/350946-350701                                     UGUGAUAAAAAUACUAUUUAAGAGAGAUGAGACAUUAACGAGCCUAAAAGCCUAUAUUUUUUAGUUGAAAUAUGUUAGAAUAAUGGAAAUGAAUAAAUGCUCCACCGGGAGU........................CAAACGC.................UAAGCGGUU.UUUACAUUUCAGUAGGUC.U.UUGAA.GAAAUGUG...GGAA..GUCGUUUUUUUUAUUUGAAAAAGGAGUAGACAAUGACGUGGUUUUAUCUUAUAUUAGCAGGAUUGUUUGAAGUGGCUUGGGC...........................................................................................................................................................................................................................................
#=GR DHRS01000014.1/350946-350701 CODON                          ......................................................................................................................................................................................................................................................AUG..........................................................................................................................................................................................................................................................................................
#=GR DHRS01000014.1/350946-350701 TT_RNIE_SLOW                   ...................................................................................................................................................................................................................................................................................................................................................................................................................................................................................................................................................
Ga0121633_111989/391-220                                         ..........................................................................UUAGAAUAAUGGAAAUGAAUAAAUGCUCCACCGGGAGU........................CAAACGC.................UAAGCGGUU.UUUACAUUUCAGUAGGUC.U.UUGAA.GAAAUGUG...GGAA..GUCGUUUUUUUUAUUUGAAAAAGGAGUAGACAAUGACGUGGUUUUAUCUUAUAUUAGCAGGAUUGUUUGAAGUGGCUUGGGC...........................................................................................................................................................................................................................................
#=GR Ga0121633_111989/391-220 CODON                              ......................................................................................................................................................................................................................................................AUG..........................................................................................................................................................................................................................................................................................
#=GR Ga0121633_111989/391-220 TT_RNIE_SLOW                       ...................................................................................................................................................................................................................................................................................................................................................................................................................................................................................................................................................
NC_017949.1/126447-126660                                        CCUCUUAACUAAGCGGUUCGAGUUUAGGCUCCAAAAUUUCAAAAAAUUAUUUAGCAUUUUUUGAAAAAGUGUGAUAGAAUGAAGAAAAUAGAAUAAAUACUCCACCGGGAGU.........................UAAAUCGUAU.............GAACGAUUG.UUUGCAUUUCAGUAGGUC.U.GAGAA.GAAAUGUA...GAU...AGUCGUUCUUUUUUUA.GCUGAGGAGGCGAAAAUGACUUGGCUAUAUCU............................................................................................................................................................................................................................................................................
#=GR NC_017949.1/126447-126660 CODON                             .........STP.....................................................................................................................................................................................................AU...G............................................................................................................................................................................................................................................................................................................................
#=GR NC_017949.1/126447-126660 TT_RNIE_SLOW                      ...................................................................................................................................................................................................................................................................................................................................................................................................................................................................................................................................................
NZ_AZSI01000204.1/78261-78474                                    CCUCUUAACUAAGCGGUUCGAGUUUAGGCUCCAAAAUUUCAAAAAAUUAUUUAGCAUUUUUUGAAAAAGUAUGAUAGAAUGAAGAAAAUAGAAUAAAUACUCCACCGGGAGU.........................UAAAUCGUAU.............GAACGAUUG.UUUGCAUUUCAGUAGGUC.U.GAGAA.GAAAUGUA...GAU...AGUCGUUCUUUUUUUA.GCUGAGGAGGCGAAAAUGACUUGGAUAUAUCU............................................................................................................................................................................................................................................................................
#=GR NZ_AZSI01000204.1/78261-78474 CODON                         .................................................................................................................................................................................................................AU...G............................................................................................................................................................................................................................................................................................................................
#=GR NZ_AZSI01000204.1/78261-78474 TT_RNIE_SLOW                  ...................................................................................................................................................................................................................................................................................................................................................................................................................................................................................................................................................
NC_008527.1/103354-103567                                        CCUCUUAACUAAGCGGUUCGAGUUUAGGCUCCAAAAUUUCAAAAAAUUAUUUAGCAUUUUUUGAAAAAGUGUGAUAGAAUGAAGAAAAUAGAAUAAAUACUCCACCGGGAGU.........................UAAAUCGUAU.............GAACGAUUG.UUUGCAUUUCAGUAGGUC.U.GAGAA.GAAAUGUA...GAU...AGUCGUUCUUUUUUUA.GCUGAGGAGGCGAAAAUGACUUGGAUAUAUCU............................................................................................................................................................................................................................................................................
#=GR NC_008527.1/103354-103567 CODON                             .........STP.....................................................................................................................................................................................................AU...G............................................................................................................................................................................................................................................................................................................................
#=GR NC_008527.1/103354-103567 TT_RNIE_SLOW                      ...................................................................................................................................................................................................................................................................................................................................................................................................................................................................................................................................................
Ga0122248_100018/106574-106328                                   CCUCUUAACUAAGCGGUUCGAGUUUAGGCUCCAAAAUUUCAAAAAAUUAUUUAGCAUUUUUUGAAAAAGUGUGAUAGAAUGAAGAAAAUAGAAUAAAUACUCCACCGGGAGU.........................UAAAUCGUAU.............GAACGAUUG.UUUGCAUUUCAGUAGGUC.U.GAGAA.GAAAUGUA...GAU...AGUCGUUCUUUUUUUA.GCUGAGGAGGCGAAAAUGACUUGGAUAUAUCUACUAAUAGCAGGAAUUUUUGAAGUGGUUUGGGC...........................................................................................................................................................................................................................................
#=GR Ga0122248_100018/106574-106328 CODON                        .........STP..........................................................................................................................................................................................................................................AUG..........................................................................................................................................................................................................................................................................................
#=GR Ga0122248_100018/106574-106328 TT_RNIE_SLOW                 ...................................................................................................................................................................................................................................................................................................................................................................................................................................................................................................................................................
#=GR Ga0122248_100018/106574-106328 DEL_COLS                     ------------------------------------------------------------------------------------...................................................................................................................................................------------------------------------------------------------------------------------------------------------------------------------------------------------------------------------------------------------------------------------------------------------------------------------------------------------
#=GR Ga0122248_100018/106574-106328 GENE                         ....................................................................................T...................................................................................<<<<<<<<<<<<<<<<<<<.................>>>>>>>>>>>>>>>>>>>....................................................................................................................................................................................................................................................................................................................
DCNS01000112.1/12619-12373                                       GAUUCUCUGUUUUAAUAAUAGAUUUAAUCAUUCAACUCUAAAAAAUAAAUUUAGCUUUUUUAAUAAAAGUGUGAUAGAAUGAAGAAAAUAGAAUAAAUACUCCACCGGGAGU........................UAAAUCGUAU..............GAACGAUUA.UUUACAUUUCAGUAGGUC.U.GAGAA.GAAAUGUA...GAU...GGUCGUUCUUUUUUUAGCUGAGGAGGCAAAAAUGACUUGGAUUUAUUUACUUAUAGCGGGAACAUUUGAAGUGGCUUGGGC............................................................................................................................................................................................................................................
#=GR DCNS01000112.1/12619-12373 CODON                            .....................................................................................................................................................................................................................................................AUG...........................................................................................................................................................................................................................................................................................
#=GR DCNS01000112.1/12619-12373 TT_RNIE_SLOW                     ...................................................................................................................................................................................................................................................................................................................................................................................................................................................................................................................................................
Ga0120956_100899/2445-2232                                       GAUUCUCUGUUUUAAUAAUAGAUUUAAUCAUUCAACUCUAAAAAAUAAAUUUAGCUUUUUUAAUAAAAGUGUGAUAGAAUGAAGAAAAUAGAAUAAAUACUCCACCGGGAGU........................UAAAUCGUAU..............GAACGAUUA.UUUACAUUUCAGUAGGUC.U.GAGAA.GAAAUGUA...GAU...GGUCGUUCUUUUUUUAGCUGAGGAGGCAAAAAUGACUUGGAUUUAUUU.............................................................................................................................................................................................................................................................................
#=GR Ga0120956_100899/2445-2232 CODON                            .................................................................................................................................................................................................................AU...G............................................................................................................................................................................................................................................................................................................................
#=GR Ga0120956_100899/2445-2232 TT_RNIE_SLOW                     ...................................................................................................................................................................................................................................................................................................................................................................................................................................................................................................................................................
Ga0256410_1039565/913-667                                        GAUUCUCUGUUUUAAUAAUAGAUUUAAUCAUUCAACUCUAAAAAAUAAAUUUAGCUUUUUUAAUAAAAGUGUGAUAGAAUGAAGAAAAUAGAAUAAAUACUCCACCGGGAGU........................UAAAUCGUAU..............GAACGAUUA.UUUACAUUUCAGUAGGUC.U.GAGAA.GAAAUGUA...GAU...GGUCGUUCUUUUUUUAGCUGAGGAGGCAAAAAUGACUUGGAUUUAUUUACUUAUAGCAGGAACAUUUGAAGUGGCUUGGGC............................................................................................................................................................................................................................................
#=GR Ga0256410_1039565/913-667 CODON                             .....................................................................................................................................................................................................................................................AUG...........................................................................................................................................................................................................................................................................................
#=GR Ga0256410_1039565/913-667 TT_RNIE_SLOW                      ...................................................................................................................................................................................................................................................................................................................................................................................................................................................................................................................................................
NZ_NCXG01000012.1/46137-46350                                    GAUUCUCUGUUUUAAUAAUAGAUUUAAUCAUUCAACUCUAAAAAAUAAAUUUAGCUUUUUUAAUAAAAGUGUGAUAGAAUGAAGAAAAUAGAAUAAAUACUCCACCGGGAGU........................UAAAUCGUAU..............GAACGAUUA.UUUACAUUUCAGUAGGUC.U.GAGAA.GAAAUGUA...GAU...GGUCGUUCUUUUUUUAGCCGAGGAGGCAAAAAUGACUUGGAUUUAUUU.............................................................................................................................................................................................................................................................................
#=GR NZ_NCXG01000012.1/46137-46350 CODON                         .................................................................................................................................................................................................................AU...G............................................................................................................................................................................................................................................................................................................................
#=GR NZ_NCXG01000012.1/46137-46350 TT_RNIE_SLOW                  ...................................................................................................................................................................................................................................................................................................................................................................................................................................................................................................................................................
JGI990J12352_1120612/114-320                                     ACUAUAUUUGUCUAAUUUUUUGUCUUACGAACGAGCUGAAUAAAUAGCGAUUAGAUAUUUUAGAUAAAAUGUGCUAGAAUAAUAGGAAAUAAAUAAUAACUCCACCGGGAGUA.A.A.U.................CGUAA...................AAGCGAUUA.UUUGCAUUUCAGUAGGUC.U.UGGAA.GAAAUGCA...AAU...AGUCGCUUUUUCUUAUAUGGAGGAAGAAAAAAUGACAUGGUU...................................................................................................................................................................................................................................................................................
#=GR JGI990J12352_1120612/114-320 CODON                          ........................................................................................................................................................................................................AUG........................................................................................................................................................................................................................................................................................................................................
#=GR JGI990J12352_1120612/114-320 TT_RNIE_SLOW                   ...................................................................................................................................................................................................................................................................................................................................................................................................................................................................................................................................................
AUXO015731993.1/173-413                                          UGUGAACAUUAUAGAAAUGCCCGGGGAAUAAAACAAUACAAAAGAGGUGACUUUGGGAGUGCUUUCGGGUAGAAUAGUGCGGAAAACGAAUAUUGAUGUUGCCGCCGGGUAAC.A.A.G.CA..............UCAAA...................UGCACCAGC.C..CCAUGUCGUUAGGCC.U.UAGAA.GACAUGGC...AGG...CCGGUGCAUUUUUUUGGAGGUCUAUAAUGGAAUGGAUAUAUCUUCUUAUCGCAGGAAUUCUUGAGGUCACAUGGGC.................................................................................................................................................................................................................................................
#=GR AUXO015731993.1/173-413 CODON                               ................................................................................................................................................................................................................................................AUG................................................................................................................................................................................................................................................................................................
#=GR AUXO015731993.1/173-413 TT_RNIE_SLOW                        ...................................................................................................................................................................................................................................................................................................................................................................................................................................................................................................................................................
HCF12C_16417/283-38                                              CAGUCCGGGCUUUGAUGGUAGUUGGAGAAAAAUUUUAAGGCUAAACCAGUUAUUGCAUUUUUAUUUUUUUAUGAUAAUAUGACAAUAAAUAUGUUGAGCCGCCGCCGGGUGGC.U.A.G.UU..............AG......................AAAAGCGCG.GAUUCGUAUCUUUAGGCC.U.UAGUA.GAUACGAA...UUGAG.GCGCUUUUUGUCAUUUUUAGGAGGAAGAAAAUGUUAGCGUUUUGGUGGCCGAUAGGGGUCUUGGUUUUAGCCAAUAUCUU.............................................................................................................................................................................................................................................
#=GR HCF12C_16417/283-38 CODON                                   ............STP.....................................................................................................................................................................................................................................AUG............................................................................................................................................................................................................................................................................................
#=GR HCF12C_16417/283-38 TT_RNIE_SLOW                            ...................................................................................................................................................................................................................................................................................................................................................................................................................................................................................................................................................
SRS057478_C1033480/1-228                                         .........................GGUUUUACCGCUCUGUGGUAGAAAGGACUUGACAUUUCCCGGGAAAUCUGUAAAAUAAAACAUCAAUAUAGGUCCGCCGCCGGGCGGA.C.A.A.A.......................................GGCGUUUGC..CCCUGCAUCCGUAGGCC.A.UUGGA.GAUGCGGG...GCG...CGGGCGCCUUUUAUUUUUUGCUGUCAGAGGAGGAGUGAUUUGCAUGGCAUGGGUAUUUCUGGCAUGCGCGGGACUUCUGGAGGUGUUCUGGUC................................................................................................................................................................................................................................
#=GR SRS057478_C1033480/1-228 CODON                              .................................................................................................................................................................................................................................................................AUG...............................................................................................................................................................................................................................................................................
#=GR SRS057478_C1033480/1-228 TT_RNIE_SLOW                       ...................................................................................................................................................................................................................................................................................................................................................................................................................................................................................................................................................
OGDU01027475.1/809-1054                                          .......UCCGGGAGGACCGGGAGCGGGUUUACCGCUCUGUGGUAGAAAGGACUUGACAUUUCCCGGGAAAUCUGUAAAAUAAAACAUCAAUAUAGGUCCGCCGCCGGGCGGA.C.A.A.A.......................................GGCGUUUGC..CCCUGCAUCCGUAGGCC.A.UUGGA.GAUGCGGG...GCG...CGGGCGCCUUUUAUUUUUUGCUGUCAGAGGAGGAGUGAUUUGCAUGGCAUGGGUAUUUCUGGCAUGCGCGGGACUUCUGGAGGUGUUCUGGUC................................................................................................................................................................................................................................
#=GR OGDU01027475.1/809-1054 CODON                               ......................................................STP........................................................................................................................................................................................................AUG...............................................................................................................................................................................................................................................................................
#=GR OGDU01027475.1/809-1054 TT_RNIE_SLOW                        ...................................................................................................................................................................................................................................................................................................................................................................................................................................................................................................................................................
OGGE01032672.1/18-270                                            CGUAUUCUCCGGGAGGACCGGGAGCGGUUUUACCGCUCUGUGGUAGAAAGGACUUGACAUUUCCCGGGAAAUCUGUAAAAUAAAACAUCAAUAUAGGUCCGCCGCCGGGCGGA.C.A.A.A.......................................GGCGUUUGC..CCCUGCAUCCGUAGGCC.A.UUGGA.GAUGCGGG...GCG...CGGGCGCCUUUUAUUUUUUGCUGUCAGAGGAGGAGUGAUUUGCAUGGCAUGGGUAUUUCUGGCAUGCGCGGGACUUCUGGAGGUGUUCUGGUC................................................................................................................................................................................................................................
#=GR OGGE01032672.1/18-270 CODON                                 .................................................................................................................................................................................................................................................................AUG...............................................................................................................................................................................................................................................................................
#=GR OGGE01032672.1/18-270 TT_RNIE_SLOW                          ...................................................................................................................................................................................................................................................................................................................................................................................................................................................................................................................................................
OGGZ01012827.1/1505-1245                                         .......UCCGGGAGGACCGGGAGCGGUUUUACCGCUCUGUGGUAGAAAGGACUUGACAUUUCCCGGGAAAUCUGUAAAAUAAAACAUCAAUAUAGGUCCGCCGCCGGGCGGA.C.A.A.A.......................................GGCGUUUGC..CCCUGCAUCCGUAGGCC.A.UUGGA.GAUGCGGG...GCG...CGGGCGCCUUUUAUUUUUUGCUGUCUGAGGAGGAAUGAUUUGUAUGGCAUGGGUAUUUUUGGGGUGCGCGGGACUUCUGGAGGUGUUCUGGUCCUCGUUCCUGAAACU.................................................................................................................................................................................................................
#=GR OGGZ01012827.1/1505-1245 CODON                              ......................................................STP.......................................................................................................................................................................................................................AUG................................................................................................................................................................................................................................................................
#=GR OGGZ01012827.1/1505-1245 TT_RNIE_SLOW                       ...................................................................................................................................................................................................................................................................................................................................................................................................................................................................................................................................................
OGIA01018625.1/643-812                                           .......UCCGGGAGGACCGGGAGCGGUUUUACCGCUCUGUGGUAGAAAGGACUUGACAUUUCCCGGGAAAUCUGUAAAAUAAAACAUCAAUAUAGGUCCGCCGCCGGGCGGA.C.A.A.A.......................................GGCGUUUGC..CCCUGCAUCCGUAGGCC.A.UUGGA.GAUGCGGG...GCG...CGGGCGCCUUUUAUUUU............................................................................................................................................................................................................................................................................................................
#=GR OGIA01018625.1/643-812 CODON                                ......................................................STP..........................................................................................................................................................................................................................................................................................................................................................................................................................................................................................
#=GR OGIA01018625.1/643-812 TT_RNIE_SLOW                         ...................................................................................................................................................................................................................................................................................................................................................................................................................................................................................................................................................
OGKX01009207.1/2171-1957                                         ......................................AUUGAUGUUUUAUUUUACAGAUUUCCCGGGAAAUCUGUAAAAUAAAACAUCAAUAUAGGUCCGCCGCCGGGCGGA.C.A.A.A.......................................GGCGUUUGC..CCCUGCAUCCGUAGGCC.A.UUGGA.GAUGCGGG...GCG...CGGGCGCCUUUUAUUUUUUGCUGUCAGAGGAGGAGUGAUUUGCAUGGCAUGGGUAUUUCUGGCAUGCGCGGGACUUCUGGAGGUGUUCUGGUC................................................................................................................................................................................................................................
#=GR OGKX01009207.1/2171-1957 CODON                              .................................................................................................................................................................................................................................................................AUG...............................................................................................................................................................................................................................................................................
#=GR OGKX01009207.1/2171-1957 TT_RNIE_SLOW                       ...................................................................................................................................................................................................................................................................................................................................................................................................................................................................................................................................................
OLGD01014546.1/1921-2166                                         .......UCCGGGAGGACCGGGAGCGGUUUUACCGCUCUGUGGUAGAAAGGACUUGACAUUUCCCGGGAAAUCUGUAAAAUAAAACAUCAAUAUAGGUCCGCCGCCGGGCGGA.C.A.A.A.......................................GGCGUUUGC..CCCUGCAUCCGUAGGCC.A.UUGGA.GAUGCGGG...GCG...CGGGCGCCUUUUAUUUUUUGCUGUCAGAGGAGAAAUGAUUUGCAUGGCAUGGGUAUUUCUGGCAUGCGCGGGACUUCUGGAGGUGUUCUGGUC................................................................................................................................................................................................................................
#=GR OLGD01014546.1/1921-2166 CODON                              ......................................................STP........................................................................................................................................................................................................AUG...............................................................................................................................................................................................................................................................................
#=GR OLGD01014546.1/1921-2166 TT_RNIE_SLOW                       ...................................................................................................................................................................................................................................................................................................................................................................................................................................................................................................................................................
Ga0134397_104383/543-298                                         .......UCCGGGAGGACCCGGAGCGGUUUUACCGCUCUGUGGUAGAAAGGACUUGACAUUUCCCGGGAAAUCUGUAAAAUAAAACAUCAAUAUAGGUCCGCCGCCGGGCGGA.C.A.A.A.......................................GGCGUUUGC..CCCUGCAUCCGUAGGCC.A.UUGGA.GAUGCGGG...GCG...CGGGCGCCUUUUAUUUUUUGCUGUUAGAGGAGGAGUGAUUUGCAUGGCAUGGGUAUUUCUGGCAUGCGCGGGACUUCUGGAGGUGUUCUGGUC................................................................................................................................................................................................................................
#=GR Ga0134397_104383/543-298 CODON                              ......................................................STP........................................................................................................................................................................................................AUG...............................................................................................................................................................................................................................................................................
#=GR Ga0134397_104383/543-298 TT_RNIE_SLOW                       ...................................................................................................................................................................................................................................................................................................................................................................................................................................................................................................................................................
Ga0134378_113137/1-216                                           .....................................CUGUGGUAGAAAGGACUUGACAUUUCCCGGGAAAUCUGUAAAAUAAAACAUCAAUAUAGGUCCGCCGCCGGGCGGA.C.A.A.A.......................................GGCGUUUGC..CCCUGCAUCCGUAGGCC.A.UUGGA.GAUGCGGG...GCG...CGGGCGCCUUUUAUUUUUUGCUGUUAGAGGAGGAGUGAUUUGCAUGGCAUGGGUAUUUCUGGCAUGCGCGGGACUUCUGGAGGUGUUCUGGUC................................................................................................................................................................................................................................
#=GR Ga0134378_113137/1-216 CODON                                .................................................................................................................................................................................................................................................................AUG...............................................................................................................................................................................................................................................................................
#=GR Ga0134378_113137/1-216 TT_RNIE_SLOW                         ...................................................................................................................................................................................................................................................................................................................................................................................................................................................................................................................................................
Ga0134408_168084/60-285                                          .......UCCGGGAGGACCGGGAGCGGUUUUACCGCUCUGUGGUAGAAAGGACUUGACAUUUCCCGGGAAAUCUGUAAAAUAAAACAUCAAUAUAGGUCCGCCGCCGGGCGGA.C.A.A.A.......................................GGCGUUUGC..CCCUGCAUCCGUAGGCC.A.UUGGA.GAUGCGGG...GCG...CGGGCGCCUUUUAUUUUUUGCUGUCAGAGGAGGAGUGAUUUGCAUGGCAUGGGUAUUUCUGGCAUGCGCGGGA....................................................................................................................................................................................................................................................
#=GR Ga0134408_168084/60-285 CODON                               ......................................................STP..........................................................................................................................................................................................................................................................................................................................................................................................................................................................................................
#=GR Ga0134408_168084/60-285 TT_RNIE_SLOW                        ...................................................................................................................................................................................................................................................................................................................................................................................................................................................................................................................................................
Ga0134406_1089465/27-286                                         .......UCCGGGAGGACCGGGAGCGGUUUUACCGCUCUGUGGUAGAAAGGACUUGACAUUUCCCGGGAAAUCUGUAAAAUAAAACAUCAAUAUAGGUCCGCCGCCGGGCGGA.C.A.A.A.......................................GGCGUUUGC..CCCUGCAUCCGUAGGCC.A.UUGGA.GAUGCGGG...GCG...CGGGCGCCUUUUAUUUUUUGCUGUCUGAGGAGGACUGAGUUGUAUGGCAUGGGUAUUUCUGGCGUGCGCGGGACUUCUGGAGGUGGUCUGGUCCUCGUUCCUGAAGC..................................................................................................................................................................................................................
#=GR Ga0134406_1089465/27-286 CODON                              ......................................................STP..........................................................................................................................................................................................................................................................................................................................................................................................................................................................................................
#=GR Ga0134406_1089465/27-286 TT_RNIE_SLOW                       ...................................................................................................................................................................................................................................................................................................................................................................................................................................................................................................................................................
Ga0134443_1066212/434-221                                        .......................................GUGGUAGAAAGGACUUGACAUUUCCCGGGAAAUCUGUAAAAUAAAACAUCAAUAUAGGUCCGCCGCCGGGCGGA.C.A.A.A.......................................GGCGUUUGC..CCCUGCAUCCGUAGGCC.A.UUGGA.GAUGCGGG...GCG...CGGGCGCCUUUUAUUUUUUGCUGUCAGAGGAGGAGUGAUUUGCAUGGCAUGGGUAUUUCUGGCAUGCGCGGGACUUCUGGAGGUGUUCUGGUC................................................................................................................................................................................................................................
#=GR Ga0134443_1066212/434-221 CODON                             .................................................................................................................................................................................................................................................................AUG...............................................................................................................................................................................................................................................................................
#=GR Ga0134443_1066212/434-221 TT_RNIE_SLOW                      ...................................................................................................................................................................................................................................................................................................................................................................................................................................................................................................................................................
scaffold2031_4_O2.UC-18/19252-18783                              .......UCCGGGAGGACCGGGAGCGGUUUUACCGCUCUGUGGUAGAAAGGACUUGACAUUUCCCGGGAAAUCUGUAAAAUAAAACAUCAAUAUAGGUCCGCCGCCGGGCGGA.C.A.A.A.......................................GGCGUUUGC..CCCUGCAUCCGUAGGCC.A.UUGGA.GAUGCGGG...GCG...CGGGCGCCUUUUAUUUUUUGCUGUCAGAGGAGGAGUGAUUUGCAUGGCAUGGGUAUUUCUGGCAUGCGCGGGACUUCUGGAGGUGUUCUGGUCCUCGUUCCUGAAACUGUCCGAUGGCUUCACGAAGCUGGGCUGGUCCGUGAUGACCAUUGCGGGGAUGCUGGCCAGCUUCUAUUUGCUGAGCUAGGCCAUGAAGACGCUUCCCCUGGGCACUGCCUACGCCGUCUGGACCGGCAUCGGGGCCGUAGGCUCCGUGGCGGUGGGCAUCCUGAUCUUCAAGGAGCCGGUGACCGCCGCCCGGAUGUUUUUCACCGUGU
#=GR scaffold2031_4_O2.UC-18/19252-18783 CODON                   ......................................................STP..........................................................................................................................................................................................................................................................................................................................................................................................................................................................................................
#=GR scaffold2031_4_O2.UC-18/19252-18783 TT_RNIE_SLOW            ...................................................................................................................................................................................................................................................................................................................................................................................................................................................................................................................................................
SRS014459_C2387599/3-255                                         CGGAUGCUCCGGGAGGACCGGGAGCGGUUUUACCGCUCUGUGGUAGAAAGGACUUGACAUUUCCCGGGAAAUCUGUAAAAUAAAACAUCAAUAUAGGUCCGCCGCCGGGCGGA.C.A.A.A.......................................GGCGUUUGC..CCCUGCAUCCGUAGGCC.A.UUGGA.GAUGCGGG...GCG...CGGGCGCCUUUUAUUUUUUGCUGUCAGAGGAGGAGUGAUUUGCAUGGCAUGGGUAUUUCUGGCAUGCGCGGGACUUCUGGAGGUGUUCUGGUC................................................................................................................................................................................................................................
#=GR SRS014459_C2387599/3-255 CODON                              .................................................................................................................................................................................................................................................................AUG...............................................................................................................................................................................................................................................................................
#=GR SRS014459_C2387599/3-255 TT_RNIE_SLOW                       ...................................................................................................................................................................................................................................................................................................................................................................................................................................................................................................................................................
SRS019685_C8221305/396-154                                       ..........GGGAGGACCGGGAGCGGUUUUACCGCUCUGUGGUAGAAAGGACUUGACAUUUCCCGGGAAAUCUGUAAAAUAAAACAUCAAUAUAGGUCCGCCGCCGGGCGGA.C.A.A.A.......................................GGCGUUUGC..CCCUGCAUCCGUAGGCC.A.UUGGA.GAUGCGGG...GCG...CGGGCGCCUUUUAUUUUUUGCUGUCAGAGGAGGAGUGAUUUGCAUGGCAUGGGUAUUUCUGGCAUGCGCGGGACUUCUGGAGGUGUUCUGGUC................................................................................................................................................................................................................................
#=GR SRS019685_C8221305/396-154 CODON                            .................................................................................................................................................................................................................................................................AUG...............................................................................................................................................................................................................................................................................
#=GR SRS019685_C8221305/396-154 TT_RNIE_SLOW                     ...................................................................................................................................................................................................................................................................................................................................................................................................................................................................................................................................................
SRS022713_LANL_scaffold_24553/581-826                            .......UCCGGGAGGACCGGGAGCGGUUUUACCGCUCUGUGGUAGAAAGGACUUGACAUUUCCCGGGAAAUCUGUAAAAUAAAACAUCAAUAUAGGUCCGCCGCCGGGCGGA.C.A.A.A.......................................GGCGUUUGC..CCCUGCAUCCGUAGGCC.A.UUGGA.GAUGCGGG...GCG...CGGGCGCCUUUUAUUUUUUGCUGUCAGAGGAGGAGUGAUUUGCAUGGCAUGGGUAUUUCUGGCAUGCGCGGGACUUCUGGAGGUGUUCUGGUC................................................................................................................................................................................................................................
#=GR SRS022713_LANL_scaffold_24553/581-826 CODON                 ......................................................STP........................................................................................................................................................................................................AUG...............................................................................................................................................................................................................................................................................
#=GR SRS022713_LANL_scaffold_24553/581-826 TT_RNIE_SLOW          ...................................................................................................................................................................................................................................................................................................................................................................................................................................................................................................................................................
SRS053214_LANL_scaffold_21121/1072-820                           CGGAUGCUCCAGGAGGACCGGGAGCGGUUUUACCGCUCUGUGGUAGAAAGGACUUGACAUUUCCCGGGAAAUCUGUAAAAUAAAACAUCAAUAUAGGUCCGCCGCCGGGCGGA.C.A.A.A.......................................GGCGUUUGC..CCCUGCAUCCGUAGGCC.A.UUGGA.GAUGCGGG...GCG...CGGGCGCCUUUUAUUUUUUGCUGUCAGAGGAGGAGUGAUUUGCAUGGCAUGGGUAUUUCUGGCAUGCGCGGGACUUCUGGAGGUGUUCUGGUC................................................................................................................................................................................................................................
#=GR SRS053214_LANL_scaffold_21121/1072-820 CODON                .................................................................................................................................................................................................................................................................AUG...............................................................................................................................................................................................................................................................................
#=GR SRS053214_LANL_scaffold_21121/1072-820 TT_RNIE_SLOW         ...................................................................................................................................................................................................................................................................................................................................................................................................................................................................................................................................................
OGCZ01000516.1/14310-14065                                       .......UCCGGGAGGACCGGGAGCGGUUUUACCGCUCUGUGGUAGAAAGGACUUGACAUUUCCCGGGAAAUCUGUAAAAUAAAACAUCAAUAUAGGUCCGCCGCCGGGCGGA.C.A.A.A.......................................GGCGUUUGC..CCCUGCAUCCGUAGGCC.A.UUGGA.GAUGCGGG...GCG...CGGGCGCCUUUUAUUUUUUGCUGUCAGAGGAGGAGUGAUUUGCAUGGCAUGGGUAUUUCUGGCAUGCGCGGGGCUUCUGGAGGUGUUCUGGUC................................................................................................................................................................................................................................
#=GR OGCZ01000516.1/14310-14065 CODON                            ......................................................STP........................................................................................................................................................................................................AUG...............................................................................................................................................................................................................................................................................
#=GR OGCZ01000516.1/14310-14065 TT_RNIE_SLOW                     ...................................................................................................................................................................................................................................................................................................................................................................................................................................................................................................................................................
OGGC01041441.1/1-212                                             .........................................GGUAGAAAGGACUUGACAUUUCCCGGGAAAUCUGUAAAAUAAAACAUCAAUAUAGGUCCGCCGCCGGGCGGA.C.A.A.A.......................................GGCGUUUGC..CCCUGCAUCCGUAGGCC.A.UUGGA.GAUGCGGG...GCG...CGGGCGCCUUUUAUUUUUUGCUGUCAGAGGAGGAGUGAUUUGCAUGGCAUGGGUAUUUCUGGCAUGCGCGGGACUUCUGGAGGUGUUCUGGUC................................................................................................................................................................................................................................
#=GR OGGC01041441.1/1-212 CODON                                  .................................................................................................................................................................................................................................................................AUG...............................................................................................................................................................................................................................................................................
#=GR OGGC01041441.1/1-212 TT_RNIE_SLOW                           ...................................................................................................................................................................................................................................................................................................................................................................................................................................................................................................................................................
OGGX01012421.1/1-174                                             ...............................................................................AUAAAACAUCAAUAUAGGUCCGCCGCCGGGCGGA.C.A.A.A.......................................GGCGUUUGC..CCCUGCAUCCGUAGGCC.A.UUGGA.GAUGCGGG...GCG...CGGGCGCCUUUUAUUUUUUGCUGUCAGAGGAGGAGUGAUUUGCAUGGCAUGGGUAUUUCUGGCAUGCGCGGGACUUCUGGAGGUGUUCUGGUC................................................................................................................................................................................................................................
#=GR OGGX01012421.1/1-174 CODON                                  .................................................................................................................................................................................................................................................................AUG...............................................................................................................................................................................................................................................................................
#=GR OGGX01012421.1/1-174 TT_RNIE_SLOW                           ...................................................................................................................................................................................................................................................................................................................................................................................................................................................................................................................................................
OGHJ01000104.1/20999-21244                                       .......UCCAGGAGGACCGGGAGCGGUUUUACCGCUCUGUGGUAGAAAGGACUUGACAUUUCCCGGGAAAUCUGUAAAAUAAAACAUCAAUAUAGGUCCGCCGCCGGGCGGA.C.A.A.A.......................................GGCGUUUGC..CCCUGCAUCCGUAGGCC.A.UUGGA.GAUGCGGG...GCG...CGGGCGCCUUUUAUUUUUUGCUGUCAGAGGAGGAGUGAUUUGCAUGGCAUGGGUAUUUCUGGCAUGCGCGGGACUUCUGGAGGUGUUCUGGUC................................................................................................................................................................................................................................
#=GR OGHJ01000104.1/20999-21244 CODON                            ......................................................STP........................................................................................................................................................................................................AUG...............................................................................................................................................................................................................................................................................
#=GR OGHJ01000104.1/20999-21244 TT_RNIE_SLOW                     ...................................................................................................................................................................................................................................................................................................................................................................................................................................................................................................................................................
OGIK01017584.1/967-1212                                          .......UCCGGGAGGACCGGGAGCGGUUUUACCGCUCUGUGGGAGAAAGGACUUGACAUUUCCCGGGAAAUCUGUAAAAUAAAACAUCAAUAUAGGUCCGCCGCCGGGCGGA.C.A.A.A.......................................GGCGUUUGC..CCCUGCAUCCGUAGGCC.A.UUGGA.GAUGCGGG...GCG...CGGGCGCCUUUUAUUUUUUGCUGUCAGAGGAGGAGUGAUUUGCAUGGCAUGGGUAUUUCUGGCAUGCGCGGGACUUCUGGAGGUGUUCUGGUC................................................................................................................................................................................................................................
#=GR OGIK01017584.1/967-1212 CODON                               ......................................................STP........................................................................................................................................................................................................AUG...............................................................................................................................................................................................................................................................................
#=GR OGIK01017584.1/967-1212 TT_RNIE_SLOW                        ...................................................................................................................................................................................................................................................................................................................................................................................................................................................................................................................................................
OGLV01028700.1/1-234                                             ...................GGGAGCGGUUUUACCGCUCUGUGGUAGAAAGGACUUGACAUUUCCCGGGAAAUCUGUAAAAUAAAACAUCAAUAUAGGUCCGCCGCCGGGCGGA.C.A.A.A.......................................GGCGUUUGC..CCCUGCAUCCGUAGGCC.A.UUGGA.GAUGCGGG...GCG...CGGGCGCCUUUUAUUUUUUGCUGUCAGAGGAGGAGUGAUUUGCAUGGCAUGGGUAUUUCUGGCAUGCGCGGGACUUCUGGAGGUGUUCUGGUC................................................................................................................................................................................................................................
#=GR OGLV01028700.1/1-234 CODON                                  .................................................................................................................................................................................................................................................................AUG...............................................................................................................................................................................................................................................................................
#=GR OGLV01028700.1/1-234 TT_RNIE_SLOW                           ...................................................................................................................................................................................................................................................................................................................................................................................................................................................................................................................................................
OLGN01018691.1/1472-1690                                         .......UCCGGGAGGACCGGGAGCGGUUUUACCGCUCUGUGGUAGAAAGGACUUGACAUUUCCCGGGAAAUCUGUAAAAUAAAACAUCAAUAUAGGUCCGCCGCCGGGCGGA.C.A.A.A.......................................GGCGUUUGC..CCCUGCAUCCGUAGGCC.A.UUGGA.GAUGCGGG...GCG...CGGGCGCCUUUUAUUUUUUGCUGUCAGAGGAGGAGUGAUUUGCAUGGCAUGGGUAUUUCUGGCAUG...........................................................................................................................................................................................................................................................
#=GR OLGN01018691.1/1472-1690 CODON                              ......................................................STP..........................................................................................................................................................................................................................................................................................................................................................................................................................................................................................
#=GR OLGN01018691.1/1472-1690 TT_RNIE_SLOW                       ...................................................................................................................................................................................................................................................................................................................................................................................................................................................................................................................................................
Ga0134369_100541/9437-9906                                       .......UCCGGGAGGACCGGGAGCGGUUUUACCGCUCUGUGGUAGAAAGGACUUGACAUUUCCCGGGAAAUCUGUAAAAUAAAACAUCAAUAUAGGUCCGCCGCCGGGCGGA.C.A.A.A.......................................GGCGUUUGC..CCCUGCAUCCGUAGGCC.A.UUGGA.GAUGCGGG...GCG...CGGGCGCCUUUUAUUUUUUGCUGUCAGAGGAGGAGUGAUUUGCAUGGCAUGGGUAUUUCUGGCAUGCGCGGGACUUCUGGAGGUGUUCUGGUCCUCGUUCCUGAAACUGUCCGAUGGCUUCACGAAGCUGGGCUGGUCCGUGAUGACCAUUGCGGGGAUGCUGGCCAGCUUCUAUUUGCUGAGCCAGGCCAUGAAGACGCUUCCCCUGGGCNNNNNNNNNNCCCCUGGGCACUGCCUACGCCGUCUGGACCGGCAUCGGGGCCGUAGGCUCCGUGGCGGUGGGCAUCCUGAUCUUCAAGGAGCCGGUGACCGCCGCC
#=GR Ga0134369_100541/9437-9906 CODON                            ......................................................STP.............................................................................................................................................................................................................................................................................................................................................................................................................................................AUG..........................................
#=GR Ga0134369_100541/9437-9906 TT_RNIE_SLOW                     ...................................................................................................................................................................................................................................................................................................................................................................................................................................................................................................................................................
Ga0134420_127745/102-347                                         .......UCCGGGAGGACCGGGAGCGGUUUUACCGCUCUGUGGUAGAAAGGACUUGACAUUUCCCGGGAAAUCUGUAAAAUAAAACAUCAAUAUAGGUCCGCCGCCGGGCGGA.C.A.A.A.......................................GGCGUUUGC..CCCUGCAUCCGUAGGCC.A.UUGGA.GAUGCGGG...GCG...CGGGCGCCUUUUAUUUUAUGCUGUCAGAGGAGGAGUGAUUUGCAUGGCAUGGGUAUUUCUGGCAUGCGCGGGACUUCUGGAGGCGUUCUGGUC................................................................................................................................................................................................................................
#=GR Ga0134420_127745/102-347 CODON                              ......................................................STP........................................................................................................................................................................................................AUG...............................................................................................................................................................................................................................................................................
#=GR Ga0134420_127745/102-347 TT_RNIE_SLOW                       ...................................................................................................................................................................................................................................................................................................................................................................................................................................................................................................................................................
Ga0134389_1097918/263-39                                         ............................UUUACCGCUCUGUGGUAGAAAGGACUUGACAUUUCCCGGGAAAUCUGUAAAAUAAAACAUCAAUAUAGGUCCGCCGCCGGGCGGA.C.A.A.A.......................................GGCGUUUGC..CCCUGCAUCCGUAGGCC.A.UUGGA.GAUGCGGG...GCG...CGGGCGCCUUUUAUUUUUUGCUGUCUGAGGAGGACUGAGUUGUAUGGCAUGGGUAUUUCUGGCGUGCGCGGGACUUCUGGAGGUGGUCUGGUC................................................................................................................................................................................................................................
#=GR Ga0134389_1097918/263-39 CODON                              .................................................................................................................................................................................................................................................................AUG...............................................................................................................................................................................................................................................................................
#=GR Ga0134389_1097918/263-39 TT_RNIE_SLOW                       ...................................................................................................................................................................................................................................................................................................................................................................................................................................................................................................................................................
Ga0134427_1000584/16666-16421                                    .......UCCGGGAGGACCGGGAGCGGUUUUACCGCUCCGUGGUGGAAAGGGCUUGACAUUUCCCGGGAAAUCUGUAAAAUAAAACAUCAAUAUAGGUCCGCCGCCGGGCGGA.C.A.A.A.......................................GGCGUUUGC..CCCUGCAUCCGUAGGCC.A.UUGGA.GAUGCGGG...GCG...CGGGCGCCUUUUAUUUUUUGCUGUCAGAGGAGGAGUGAUUUGCAUGGCAUGGGUAUUUCUGGCAUGCGCGGGACUUCUGGAGGUGUUCUGGUC................................................................................................................................................................................................................................
#=GR Ga0134427_1000584/16666-16421 CODON                         ......................................................STP........................................................................................................................................................................................................AUG...............................................................................................................................................................................................................................................................................
#=GR Ga0134427_1000584/16666-16421 TT_RNIE_SLOW                  ...................................................................................................................................................................................................................................................................................................................................................................................................................................................................................................................................................
Ga0134458_115865/288-533                                         .......GGGAGGACCGGGAGCGGUUUUACCGCNNNNNNNNNNUAGAAAGGACUUGACAUUUCCCGGGAAAUCUGUAAAAUAAAACAUCAAUAUAGGUCCGCCGCCGGGCGGA.C.A.A.A.......................................GGCGUUUGC..CCCUGCAUCCGUAGGCC.A.UUGGA.GAUGCGGG...GCG...CGGGCGCCUUUUAUUUUUUGCUGUCAGAGGAGGAGUGAUUUGCAUGGCAUGGGUAUUUCUGGCAUGCGCGGGACUUCUGGAGGUGUUCUGGUC................................................................................................................................................................................................................................
#=GR Ga0134458_115865/288-533 CODON                              ......................................................STP........................................................................................................................................................................................................AUG...............................................................................................................................................................................................................................................................................
#=GR Ga0134458_115865/288-533 TT_RNIE_SLOW                       ...................................................................................................................................................................................................................................................................................................................................................................................................................................................................................................................................................
scaffold3622_3_V1.CD-9/257-501                                   .......UCCGGGAGGAUCGGGAGAUGUUCUACAGCUCCGUUGUGGAAAGGGCUUGACAUUUCCCGGGAAAUCUGUAAAAUAAAACAUCAAUAUAGGUCCGCCGCCGGGCGGA.C.A.A.A.......................................GGCGUUUGC..CCCUGCAUCCGUAGGCC.A.UUGGA.GAUGCGGG...GCG...CGGGCGCCUUUUAUUUUUUGCUGUCAAGGAGGAAGAAUUUACAUGGCAUGGGUAUUUUUGGCGUGCGCGGGACUUCUGGAGGUGGUCUGGUC.................................................................................................................................................................................................................................
#=GR scaffold3622_3_V1.CD-9/257-501 CODON                        ......................................................STP.......................................................................................................................................................................................................AUG................................................................................................................................................................................................................................................................................
#=GR scaffold3622_3_V1.CD-9/257-501 TT_RNIE_SLOW                 ...................................................................................................................................................................................................................................................................................................................................................................................................................................................................................................................................................
SRS019267_C3534512/377-155                                       ..............................UACCGCUCUGUGGUAGAAAGGACUUGACAUUUCCCGGGAAAUCUGUAAAAUAAAACAUCAAUAUAGGUCCGCCGCCGGGCGGA.C.A.A.A.......................................GGCGUUUGC..CCCUGCAUCCGUAGGCC.A.UUGGA.GAUGCGGG...GCG...CGGGCGCCUUUUAUUUUUUGCUGUCAGAGGAGGAGUGAUUUGCAUGGCAUGGGUAUUUCUGGCAUGCGCGGGACUUCUGGAGGUGUUCUGGUC................................................................................................................................................................................................................................
#=GR SRS019267_C3534512/377-155 CODON                            .................................................................................................................................................................................................................................................................AUG...............................................................................................................................................................................................................................................................................
#=GR SRS019267_C3534512/377-155 TT_RNIE_SLOW                     ...................................................................................................................................................................................................................................................................................................................................................................................................................................................................................................................................................
SRS045713_WUGC_scaffold_17193/147-392                            .......NCCGGGAGGACCGGGAGCGGUUUUACCGCUCUGUGGUAGAAAGGACUUGACAUUUCCCGGGAAAUCUGUAAAAUAAAACAUCAAUAUAGGUCCGCCGCCGGGCGGA.C.A.A.A.......................................GGCGUUUGC..CCCUGCAUCCGUAGGCC.A.UUGGA.GAUGCGGG...GCG...CGGGCGCCUUUUAUUUUUUGCUGUCAGAGGAGGAGUGAUUUGCAUGGCAUGGGUAUUUCUGGCAUGCGCGGGACUUCUGGAGGUGUUCUGGUC................................................................................................................................................................................................................................
#=GR SRS045713_WUGC_scaffold_17193/147-392 CODON                 ......................................................STP........................................................................................................................................................................................................AUG...............................................................................................................................................................................................................................................................................
#=GR SRS045713_WUGC_scaffold_17193/147-392 TT_RNIE_SLOW          ...................................................................................................................................................................................................................................................................................................................................................................................................................................................................................................................................................
SRS018313_C7911232/329-574                                       .......UCCGGGAGGACCGGGAGCGGUUUUACCGCUCUGUGGUAGAAAGGACUUGACAUUUCCCGGGAAAUCUGUAAAAUAAAACAUCAAUAUAGGUCCGCCGCCGGGCGGA.C.A.A.A.......................................GGCGUUUGC..CCCUGCAUCCGUAGGCC.A.UUGGA.GAUGCGGG...GCG...CGGGCGCCUUUUAUUUUUUGCUGUUAGAGGAGGAGUGAUUUGCAUGGCAUGGGUAUUUCUGGCAUGCGCGGGACUUCUGGAGGUGUUCUGGUC................................................................................................................................................................................................................................
#=GR SRS018313_C7911232/329-574 CODON                            ......................................................STP........................................................................................................................................................................................................AUG...............................................................................................................................................................................................................................................................................
#=GR SRS018313_C7911232/329-574 TT_RNIE_SLOW                     ...................................................................................................................................................................................................................................................................................................................................................................................................................................................................................................................................................
Ga0256408_1000801/1405-1610                                      UUUGCAAAGAAAAAGCGUUGAUGUUUCACGUUGUUAAUUUUAGUUGCAAUCUUGAGCGAAGCGGUUUAUAAUAACAACAAAUAGAAAAUCUUGCGCAAGUAUCGCCGGAUAUU.U.G.C.AU..............CAA.....................AGUGUUAAU.AAUCAUCUCU..UAGGCC.U.UAGAC.AGAGAUGA...UUG...UUGGCACUUUUUUAUUUUUAGGAGGGAUGGCAAUGCGUAAAGC..................................................................................................................................................................................................................................................................................
#=GR Ga0256408_1000801/1405-1610 CODON                           .........................................................................................................................................................................................................AUG.......................................................................................................................................................................................................................................................................................................................................
#=GR Ga0256408_1000801/1405-1610 TT_RNIE_SLOW                    ...................................................................................................................................................................................................................................................................................................................................................................................................................................................................................................................................................
Ga0169775_10859/2718-2452                                        AAGAAAUGUCUCGAAUUCGAACUAUUAUUUUUUAGUUGAUUUUUUAAAAAAAUAAGAAUAUAAUGACCUGAGAUAUUUUAAUACAUAAACUUUCGUAAACAUCGCCGGAUGCU.U.G.C.GA.....CUCAG....GAGGCCGA.......CUGGCUA..AAGUGUUAA.UGAACAGUUC.UUAGGCC.A.UAGCU.GAACUGUU...UGU...UGGCACUUUUUUUGUUUGGAAGGGAAGGAAAACAAGAUGAGUAAAGCUUGGUUAAAAGUUAUUUUUGGCGCUUUUUGUGAAGUGAU.......................................................................................................................................................................................................................................
#=GR Ga0169775_10859/2718-2452 CODON                             ..........................................................................................................................................................................................................................................................AUG......................................................................................................................................................................................................................................................................................
#=GR Ga0169775_10859/2718-2452 TT_RNIE_SLOW                      ...................................................................................................................................................................................................................................................................................................................................................................................................................................................................................................................................................
NZ_PUBE01000024.1/19764-20013                                    AAGAAAUGUCUCGAAUUCGAACUAUUAUUUUUUAGUUGAUUUUUUUUUAAAAUAAGAAUAUAAUAGCCUGAGAUAUUUUAAUACAUAAACUUUCGUAAACAUCGCCGGAUGCU.U.G.C.GA..............CUA.....................AAGUGUUAA.UGAACAGUUC.UUAGGCC.A.UAGCU.GAACUGUU...UGU...UGGCACUUUUUUUGUUUGGAAGGGAAGGGAAACAAGAUGAGUAAAGCUUGGUUAAAAGUUAUUUUUGGCGCUUUUUGUGAAGUGAU.......................................................................................................................................................................................................................................
#=GR NZ_PUBE01000024.1/19764-20013 CODON                         ..........................................................................................................................................................................................................................................................AUG......................................................................................................................................................................................................................................................................................
#=GR NZ_PUBE01000024.1/19764-20013 TT_RNIE_SLOW                  ...................................................................................................................................................................................................................................................................................................................................................................................................................................................................................................................................................
NZ_GL456497.1/36425-36674                                        AAGAAAUGUCUCGAAUUCGAACUAUUGUUUUUUAGUUGAUUUUUUAAAAAAAUAAGAAUAUAAUAGCCUGAGAUAUUUUAAUACAUAAACUUUCGUAAACAUCGCCGGAUGCU.U.G.C.GA..............CUA.....................AAGUGUUAA.UGAACAGUUC.UUAGGCC.A.UAGCU.GAACUGUU...UGU...UGGCACUUUUUUUGUUUGGAAGGGAAGGAAAACAAGAUGAGUAAAGCUUGGUUAAAAGUUAUUUUUGGCGCUUUUUGUGAAGUGAU.......................................................................................................................................................................................................................................
#=GR NZ_GL456497.1/36425-36674 CODON                             ..........................................................................................................................................................................................................................................................AUG......................................................................................................................................................................................................................................................................................
#=GR NZ_GL456497.1/36425-36674 TT_RNIE_SLOW                      ...................................................................................................................................................................................................................................................................................................................................................................................................................................................................................................................................................
NZ_KB947307.1/37123-37372                                        AAGAAAUGUCUCGAAUUCGAACUAUUGUUUUUUAGUUGAUUUUUUAAAAAAAUAAGAAUAUAAUGACCCGAGAUAUUUUAAUACAUAAACUUUCGUAAACAUCGCCGGAUGCU.U.G.C.GA..............CUA.....................AAGUGUUAA.UGAACAGUUC.UUAGGCC.A.UAGCU.GAACUGUU...UGU...UGGCACUUUUUUUGUUUGGAAGGGAAGGAAAACAAGAUGAGUAAAGCUUGGUUAAAAGUUAUUUUUGGCGCUUUUUGUGAAGUGAU.......................................................................................................................................................................................................................................
#=GR NZ_KB947307.1/37123-37372 CODON                             ..........................................................................................................................................................................................................................................................AUG......................................................................................................................................................................................................................................................................................
#=GR NZ_KB947307.1/37123-37372 TT_RNIE_SLOW                      ...................................................................................................................................................................................................................................................................................................................................................................................................................................................................................................................................................
NZ_LSFS01000003.1/224253-224004                                  AAAGAAAUGUCUCGAAUUCGAACUAUUAUUUUCUAGUUGAUUUUUUUAAAAAUAAGAAUAUAAUAACCUGAGAUAUUUUAAUACAUAAACUUUCGUAAACAUCGCCGGAUGCU.U.G.C.GA..............CUA.....................AAGUGUUAA.UGAACAGUUC.UUAGGCC.A.UAGCU.GAACUGUU...UGU...UGGCACUUUUUUUGUUUGGAAGGGAAGGAAAACAAGAUGAGUAAAGCUUGGUUAAAAGUUAUUUUUGGCGCUUUUUGUGAAGUGAU.......................................................................................................................................................................................................................................
#=GR NZ_LSFS01000003.1/224253-224004 CODON                       ...................................................................................................................................................................................................................................................................................................................................................................................................................................................................................................................................................
#=GR NZ_LSFS01000003.1/224253-224004 TT_RNIE_SLOW                ...................................................................................................................................................................................................................................................................................................................................................................................................................................................................................................................................................
NZ_PTVO01000013.1/38731-38980                                    AAUAAAUGUCUCGAAUUCGAACUAUUAUUUUUUAGUUGAUUUUUUUAAAAAAUAAGAAUAUAAUAGCCUGAGAUAUUUUAAUACAUAAACUUUCGUAAACAUCGCCGGAUGCU.U.G.C.GA..............CUA.....................AAGUGUUAA.UGAACAGUUC.UUAGGCC.A.UAGCU.GAACUGUU...UGU...UGGCACUUUUUUUGUUUGGAAGGGAAGGAAAACAAGAUGAGUAAAGCUUGGUUAAAAGUUAUUUUUGGCGCUUUUUGUGAAGUGAU.......................................................................................................................................................................................................................................
#=GR NZ_PTVO01000013.1/38731-38980 CODON                         ..........................................................................................................................................................................................................................................................AUG......................................................................................................................................................................................................................................................................................
#=GR NZ_PTVO01000013.1/38731-38980 TT_RNIE_SLOW                  ...................................................................................................................................................................................................................................................................................................................................................................................................................................................................................................................................................
NZ_PTUF01000037.1/19604-19853                                    AAGAAAUGUCUCGAAUUCGAACUAUUGUUUUUUAGUUGAUUUUUUUAAAAAAUAAGAAUAUAAUAGCCUGAGAUAUUUUAAUACAUAAACUUUCGUAAACAUCGCCGGAUGCU.U.G.C.GA..............CUA.....................AAGUGUUAA.UGAACAGUUC.UUAGGCC.A.UAGCU.GAACUGUU...UGU...UGGCACUUUUUUUGUUUGGAAGGGAAGGAAAACAAGAUGAGUAAAGCUUGGUUAAAAGUUAUUUUUGGCGCUUUUUGUGAAGUGAU.......................................................................................................................................................................................................................................
#=GR NZ_PTUF01000037.1/19604-19853 CODON                         ..........................................................................................................................................................................................................................................................AUG......................................................................................................................................................................................................................................................................................
#=GR NZ_PTUF01000037.1/19604-19853 TT_RNIE_SLOW                  ...................................................................................................................................................................................................................................................................................................................................................................................................................................................................................................................................................
NZ_MEGW01000070.1/1670-1421                                      UUAUAAUUCUUUUGCGGGAACUAUCUUGAGUGUAGCACAAAUGACUUUUUUAUUUGUCUAGCUUAAUUUUACAAUCGGCGAUACAUAAACUUUCGUAAACAUCGCCGGAUGCU.U.G.C.GA..............CUA.....................AAGUGUUAA.UGAACAGUUC.UUAGGCC.A.UAGCU.GAACUGUU...UGU...UGGCACUUUUUUUGUUUGGAAGGGAAGGAAAACAAGAUGAGUAAAGCUUGGUUAAAAGUUAUUUUUGGCGCUUUUUGUGAAGUGAU.......................................................................................................................................................................................................................................
#=GR NZ_MEGW01000070.1/1670-1421 CODON                           ..........................................................................................................................................................................................................................................................AUG......................................................................................................................................................................................................................................................................................
#=GR NZ_MEGW01000070.1/1670-1421 TT_RNIE_SLOW                    ...................................................................................................................................................................................................................................................................................................................................................................................................................................................................................................................................................
NZ_PTVE01000027.1/19605-19854                                    AAGAAAUGUCUCGAAUUCGAACUAUUAUUUUUUAGUUGAUUUUUUUUAAAAAUAAGAAUAUAAUAACCUGAGAUAUUUUAAUACAUAAACUUUCGUAAACAUCGCCGGAUGCU.U.G.C.GA..............CUA.....................AAGUGUUAA.UGAACAGUUC.UUAGGCC.A.UAGCU.GAACUGUU...UGU...UGGCACUUUUUUUGUUUGGAAGGGAAGGAAAACAAGAUGAGUAAAGCUUGGUUAAAAGUUAUUUUUGGCGCUUUUUGUGAAGUGAU.......................................................................................................................................................................................................................................
#=GR NZ_PTVE01000027.1/19605-19854 CODON                         ..........................................................................................................................................................................................................................................................AUG......................................................................................................................................................................................................................................................................................
#=GR NZ_PTVE01000027.1/19605-19854 TT_RNIE_SLOW                  ...................................................................................................................................................................................................................................................................................................................................................................................................................................................................................................................................................
Ga0121696_103369/799-550                                         AAGAAAUGUCUCGAAUUCGAACUAUUAUUUUUUAGUUGAUUUUUUGUAAAAAUAAGAAUAUAAUAGCCUGAGAUAAUUUAAUACAUAAACUUUCGUAAACAUCGCCGGAUGCU.U.G.C.GA..............CUA.....................AAGUGUUAA.UGAACAGUUC.UUAGGCC.A.UAGCU.GAACUGUU...UGU...UGGCACUUUUUUUGUUUGGAAGGGAAGGAAAACAAGAUGAGUAAAGCUUGGUUAAAAGUUAUUUUUGGCGCUUUUUGUGAAGUGAU.......................................................................................................................................................................................................................................
#=GR Ga0121696_103369/799-550 CODON                              ..........................................................................................................................................................................................................................................................AUG......................................................................................................................................................................................................................................................................................
#=GR Ga0121696_103369/799-550 TT_RNIE_SLOW                       ...................................................................................................................................................................................................................................................................................................................................................................................................................................................................................................................................................
Ga0169765_100102/104476-104227                                   AAGAAAUGUCUCGAAUUCGAACUAUUAUUUUUUAGUUGAUUUUUAAAAAAAAUAAGAAUAUAAUAGCCUGAGAUAUUUUAAUACAUAAACUUUCGUAAACAUCGCCGGAUGCU.U.G.C.GA..............CUA.....................AAGUGUUAA.UGAACAGUUC.UUAGGCC.A.UAGCU.GAACUGUU...UGU...UGGCACUUUUUUUGUUUGGAAGGGAAGGAAAACAAGAUGAGUAAAGCUUGGUUAAAAGUUAUUUUUGGCGCUUUUUGUGAAGUGAU.......................................................................................................................................................................................................................................
#=GR Ga0169765_100102/104476-104227 CODON                        ..........................................................................................................................................................................................................................................................AUG......................................................................................................................................................................................................................................................................................
#=GR Ga0169765_100102/104476-104227 TT_RNIE_SLOW                 ...................................................................................................................................................................................................................................................................................................................................................................................................................................................................................................................................................
Ga0122071_109648/642-404                                         ...........AAGGAGCGAGCAUUCUAAACGAGUUUGUUCAAAGUCACAAGAAAAAUCCAGUUUAACUUAGAUAUUUUAAUACAUAAACUUUCGUAAACAUCGCCGGAUGCU.U.G.C.GA..............CUA.....................AAGUGUUAA.UGAACAGUUC.UUAGGCC.A.UAGCU.GAACUGUU...UGU...UGGCACUUUUUUUGUUUGGAAGGGAAGGAAAACAAGAUGAGUAAAGCUUGGUUAAAAGUUAUUUUUGGCGCUUUUUGUGAAGUGAU.......................................................................................................................................................................................................................................
#=GR Ga0122071_109648/642-404 CODON                              ..........................................................................................................................................................................................................................................................AUG......................................................................................................................................................................................................................................................................................
#=GR Ga0122071_109648/642-404 TT_RNIE_SLOW                       ...................................................................................................................................................................................................................................................................................................................................................................................................................................................................................................................................................
Ga0122028_114612/55-300                                          AAGAAAUGUCUCGAAUUCGAACUAUUGUUUUUUAGUUGAUUUUUUAAAAAAAUAAGAAUAUAAUGACCUGAGAUAUUUUAAUACAUAAACUUUCGUAAACAUCGCCGGAUGCU.U.G.C.GA..............CUA.....................AAGUGUUAA.UGAACAGUUC.UUAGGCC.A.UAGCU.GAACUGUU...UGU...UGGCACUUUUUUUGUUUGGAAGGGAAGGAAAACAAGAUGAGUAAAGCUUGGUUAAAAGUUAUUUUUGGCGCUUUUUGUGAAG...........................................................................................................................................................................................................................................
#=GR Ga0122028_114612/55-300 CODON                               ...................................................................................................................................................................................................................................................................................................................................................................................................................................................................................................................................................
#=GR Ga0122028_114612/55-300 TT_RNIE_SLOW                        ...................................................................................................................................................................................................................................................................................................................................................................................................................................................................................................................................................
Ga0122086_106277/323-74                                          AAGAAAUGUCUCGAAUUCGAACUAUUAUUUUUUAGUUGAUUUUUUUAAAAAAUAAGAAUAUAAUUGCCUGAGAUAUUUUAAUACAUAAACUUUCGUAAACAUCGCCGGAUGCU.U.G.C.GA..............CUA.....................AAGUGUUAA.UGAACAGUUC.UUAGGCC.A.UAGCU.GAACUGUU...UGU...UGGCACUUUUUUUGUUUGGAAGGGAAGGAAAACAAGAUGAGUAAAGCUUGGUUAAAAGUUAUUUUUGGCGCUUUUUGUGAAGUGAU.......................................................................................................................................................................................................................................
#=GR Ga0122086_106277/323-74 CODON                               ..........................................................................................................................................................................................................................................................AUG......................................................................................................................................................................................................................................................................................
#=GR Ga0122086_106277/323-74 TT_RNIE_SLOW                        ...................................................................................................................................................................................................................................................................................................................................................................................................................................................................................................................................................
Ga0121121_11209/218-1                                            AAGAAAUGUCUCGAAUUCGAACUAUUAUUUUUUAGUUGAUUUUUUAAAAAAAUAAGAAUAUAAUAGCCUGAGAUAUUUUAAUACAUAAACUUUCGUAAACAUCGCCGGAUGCU.U.G.C.GA..............CUA.....................AAGUGUUAA.UGAACAGUUC.UUAGGCC.A.UAGCU.GAACUGUU...UGU...UGGCACUUUUUUUGUUUGGAAGGGAAGGAAAACAAGAUGAGUAAAGCUUGGUUA.......................................................................................................................................................................................................................................................................
#=GR Ga0121121_11209/218-1 CODON                                 ...................................................................................................................................................................................................................................................................................................................................................................................................................................................................................................................................................
#=GR Ga0121121_11209/218-1 TT_RNIE_SLOW                          ...................................................................................................................................................................................................................................................................................................................................................................................................................................................................................................................................................
DKHA01000002.1/18144-17895                                       AAGAAAUGUCUCGAAUUCGAACUAUUGUUUUUUAGUUGAUUUUUUAAAAAAAUAAGAAUAUAAUGACCUGAGAUAUUUUAAUACAUAAACUUUCGUAAACAUCGCCGGAUGCU.U.G.C.GA..............CUA.....................AAGUGUUAA.UGAACAGUUC.UUAGGCC.A.UAGCU.GAACUGUU...UGU...UGGCACUUUUUUUGUUUGGAAGGGAAGGAAAACAAGAUGAGUAAAGCUUGGUUAAAAGUUAUUUUUGGCGCUUUUUGUGAAGUGAU.......................................................................................................................................................................................................................................
#=GR DKHA01000002.1/18144-17895 CODON                            ..........................................................................................................................................................................................................................................................AUG......................................................................................................................................................................................................................................................................................
#=GR DKHA01000002.1/18144-17895 TT_RNIE_SLOW                     ...................................................................................................................................................................................................................................................................................................................................................................................................................................................................................................................................................
DIGT01000017.1/344999-344750                                     AAGAAAUGUCUCGAAUUCGAACUAUUAUUUUUUAGUUGAUUUUUUAAAAAAAUAAGAAUAUAAUAGCCUGAGAUAUUUUAAUACAUAAACUUUCGUAAACAUCGCCGGAUGCU.U.G.C.GA..............CUA.....................AAGUGUUAA.UGAACAGUUC.UUAGGCC.A.UAGCU.GAACUGUU...UGU...UGGCACUUUUUUUGUUUGGAAGGGAAGGGAAACAAGAUGAGUAAAGCUUGGUUAAAAGUUAUUUUUGGCGCUUUUUGUGAAGUGAU.......................................................................................................................................................................................................................................
#=GR DIGT01000017.1/344999-344750 CODON                          ..........................................................................................................................................................................................................................................................AUG......................................................................................................................................................................................................................................................................................
#=GR DIGT01000017.1/344999-344750 TT_RNIE_SLOW                   ...................................................................................................................................................................................................................................................................................................................................................................................................................................................................................................................................................
DIJO01000008.1/37055-37304                                       AAGAAAUGUCUCGAAUUCGAACUAUUAUUUUUUAGUUGAUUUUUUAAAAAAAUAAGAAUAUAAUAACCAGAGAUAUUUUAAUACAUAAACUUUCGUAAACAUCGCCGGAUGCU.U.G.C.GA..............CUA.....................AAGUGUUAA.UGAACAGUUC.UUAGGCC.A.UAGCU.GAACUGUU...UGU...UGGCACUUUUUUUGUUUGGAAGGGAAGGAAAACAAGAUGAGUAAAGCUUGGUUAAAAGUUAUUUUUGGCGCUUUUUGUGAAGUGAU.......................................................................................................................................................................................................................................
#=GR DIJO01000008.1/37055-37304 CODON                            ..........................................................................................................................................................................................................................................................AUG......................................................................................................................................................................................................................................................................................
#=GR DIJO01000008.1/37055-37304 TT_RNIE_SLOW                     ...................................................................................................................................................................................................................................................................................................................................................................................................................................................................................................................................................
DGLK01000038.1/37850-37601                                       AAGAAAUGUCUCGAAUUCGAACUAUUAUUUUUUAGUUGAUUUUUUUAAAAAAUAAGAAUAUAAUAGCCUGAGAUAUUUUAAUACAUAAACUUUCGUAAACAUCGCCGGAUGCU.U.G.C.GA..............CUA.....................AAGUGUUAA.UGAACAGUUC.UUAGGCC.A.UAGCU.GAACUGUU...UGU...UGGCACUUUUUUUGUUUGGAAGGGAAGGAAAACAAGAUGAGUAAAGCUUGGUUAAAAGUUAUUUUUGGCGCUUUUUGUGAAGUGAU.......................................................................................................................................................................................................................................
#=GR DGLK01000038.1/37850-37601 CODON                            ..........................................................................................................................................................................................................................................................AUG......................................................................................................................................................................................................................................................................................
#=GR DGLK01000038.1/37850-37601 TT_RNIE_SLOW                     ...................................................................................................................................................................................................................................................................................................................................................................................................................................................................................................................................................
DJUF01000022.1/119897-119648                                     AAGAAAUGUCUCGAAUUCGAACUAUUGUUUUUUAGUUGAUUUUUAAAAAAAAUAAGAAUAUAAUGACCUGAGAUAUUUUAAUACAUAAACUUUCGUAAACAUCGCCGGAUGCU.U.G.C.GA..............CUA.....................AAGUGUUAA.UGAACAGUUC.UUAGGCC.A.UAGCU.GAACUGUU...UGU...UGGCACUUUUUUUGUUUGGAAGGGAAGGAAAACAAGAUGAGUAAAGCUUGGUUAAAAGUUAUUUUUGGCGCUUUUUGUGAAGUGAU.......................................................................................................................................................................................................................................
#=GR DJUF01000022.1/119897-119648 CODON                          ..........................................................................................................................................................................................................................................................AUG......................................................................................................................................................................................................................................................................................
#=GR DJUF01000022.1/119897-119648 TT_RNIE_SLOW                   ...................................................................................................................................................................................................................................................................................................................................................................................................................................................................................................................................................
DOOO01000156.1/5405-5730                                         AAGAAAUGUCUCGAAUUCGAACUAUUAUUUUUUAGUUGAUUUUUUUUUAAAAUAAGAAUAUAAUAGCCUGAGAUAUUUUAAUACAUAAACUUUCGUAAACAUCGCCGGAUGCU.U.G.C.GA..............CUA.....................AAGUGUUAA.UGAACAGUUC.UUAGGCC.A.UAGCU.GAACUGUU...UGU...UGGCACUUUUUUUGUUUGGAAGGGAAGGAAAACAAGAUNNGAGAUUUUAGGGACAGUAAUUGCAAUCUUUAUCAGUUUCUAUGCGCUGAUUAAAGCAGGAGAGGAAUUGCCAGUGGGCACAGCCUAUGCUGUAUUUGUCGGCUUAGGUAGUGCUGGAACUAU...........................................................................................................................................................
#=GR DOOO01000156.1/5405-5730 CODON                              ......................................................................................................................................................................................................................................................................................................................................AUG..........................................................................................................................................................................................................
#=GR DOOO01000156.1/5405-5730 TT_RNIE_SLOW                       ...................................................................................................................................................................................................................................................................................................................................................................................................................................................................................................................................................
DQAP01000360.1/739-490                                           AAGAAAUGUCUCGAAUUCGAACUAUUAUUUUUUAGUUGAUUUUUUAAAAAAAUAAGAAUAUAAUAGCCUGAGAUAUUUUAAUACAUAAACUUUCGUAAACAUCGCCGGAUGCU.U.G.C.GA..............CUA.....................AAGUGUUAA.UGAACAGUUC.UUAGGCC.A.UAGCU.GAACUGUU...UGU...UGGCACUUUUUUUGUUUGGAAGGGAAGGAAAACAAGAUGAGUAAAGCUUGGUUAAAAGUUAUUUUUGGCGCUUUUUGUGAAGUGAU.......................................................................................................................................................................................................................................
#=GR DQAP01000360.1/739-490 CODON                                ..........................................................................................................................................................................................................................................................AUG......................................................................................................................................................................................................................................................................................
#=GR DQAP01000360.1/739-490 TT_RNIE_SLOW                         ...................................................................................................................................................................................................................................................................................................................................................................................................................................................................................................................................................
DJUO01000012.1/35900-36149                                       AAGAAAUGUCUCGAAUUCGAACUAUUGUUUUUUAGUUGAUUUUUUAAAAAAAUAAGAAUAUAAUAGCCUGAGAUAUUUUAAUACAUAAACUUUCGUAAACAUCGCCGGAUGCU.U.G.C.GA..............CUA.....................AAGUGUUAA.UGAACAGUUC.UUAGGCC.A.UAGCU.GAACUGUU...UGU...UGGCACUUUUUUUGUUUGGAAGGGAAGGGAAACAAGAUGAGUAAAGCUUGGUUAAAAGUUAUUUUUGGCGCUUUUUGUGAAGUGAU.......................................................................................................................................................................................................................................
#=GR DJUO01000012.1/35900-36149 CODON                            ..........................................................................................................................................................................................................................................................AUG......................................................................................................................................................................................................................................................................................
#=GR DJUO01000012.1/35900-36149 TT_RNIE_SLOW                     ...................................................................................................................................................................................................................................................................................................................................................................................................................................................................................................................................................
DGRG01000017.1/37062-37311                                       AAGAAAUGUCUCGAAUUCGAACUAUUAUUUUUUAGUUGAUUUUUUUUAAAAAUAAGAAUAUAAUAGCCUGAGAUAUUUUAAUACAUAAACUUUCGUAAACAUCGCCGGAUGCU.U.G.C.GA..............CUA.....................AAGUGUUAA.UGAACAGUUC.UUAGGCC.A.UAGCU.GAACUGUU...UGU...UGGCACUUUUUUUGUUUGGAAGGGAAGGAAAACAAGAUGAGUAAAGCUUGGUUAAAAGUUAUUUUUGGCGCUUUUUGUGAAGUGAU.......................................................................................................................................................................................................................................
#=GR DGRG01000017.1/37062-37311 CODON                            ..........................................................................................................................................................................................................................................................AUG......................................................................................................................................................................................................................................................................................
#=GR DGRG01000017.1/37062-37311 TT_RNIE_SLOW                     ...................................................................................................................................................................................................................................................................................................................................................................................................................................................................................................................................................
Ga0122765_100658/6136-6351                                       AAGAAAUGUCUCGAAUUCGAACUAUUAUUUUUUAGUUGAUUUUUUUUUAAAAUAAGAAUAUAAUAGCCUGAGAUAUUUUAAUACAUAAACUUUCGUAAACAUCGCCGGAUGCU.U.G.C.GA..............CUA.....................AAGUGUUAA.UGAACAGUUC.UUAGGCC.A.UAGCU.GAACUGUU...UGU...UGGCACUUUUUUUGUUUGGAAGGGAAGGAAAACAAGAUGAGUAAAGCUUGAU.........................................................................................................................................................................................................................................................................
#=GR Ga0122765_100658/6136-6351 CODON                            ...................................................................................................................................................................................................................................................................................................................................................................................................................................................................................................................................................
#=GR Ga0122765_100658/6136-6351 TT_RNIE_SLOW                     ...................................................................................................................................................................................................................................................................................................................................................................................................................................................................................................................................................
Ga0121666_103615/1127-1376                                       AAGAAAUGUCUCGAAUUCGAACUAUUAUUUUUUAGUUGAUUUUUAAAAAAAAUAAGAAUAUAAUAGCCUGAGAUAUUUUAAUACAUAAACUUUCGUAAACAUCGCCGGAUGCU.U.G.C.GA..............CUA.....................AAGUGUUAA.UGAACAGUUC.UUAGGCC.A.UAGCU.GAACUGUU...UGU...UGGCACUUUUUUUGUUUGGAAGGGAAGGAAAACAAGAUGAGUAAAACUUGGUUAAAAGUUAUUUUUGGCGCUUUUUGUGAAGUGAU.......................................................................................................................................................................................................................................
#=GR Ga0121666_103615/1127-1376 CODON                            ..........................................................................................................................................................................................................................................................AUG......................................................................................................................................................................................................................................................................................
#=GR Ga0121666_103615/1127-1376 TT_RNIE_SLOW                     ...................................................................................................................................................................................................................................................................................................................................................................................................................................................................................................................................................
Ga0121235_101749/254-26                                          AAGAAAUGUCUCGAAUUCGAACUAUUAUUUUUUAGUUGAUUUUUUAAAAAAAUAAGAAUAUAAUAGCCUGAGAUAUUUUAAUACAUAAACUUUCGUAAACAUCGCCGGAUGCU.U.G.C.GA..............CUA.....................AAGUGUUAA.UGAACAGUUC.UUAGGCC.A.UAGCU.GAACUGUU...UGU...UGGCACUUUUUUUGUUUGGAAGGGAAGGAAAACAAGAUGAGUAAAGCUUGGUUAAAAGUUAUUUU............................................................................................................................................................................................................................................................
#=GR Ga0121235_101749/254-26 CODON                               .....................................................................................................................................................................................................................................AUG...........................................................................................................................................................................................................................................................................................................
#=GR Ga0121235_101749/254-26 TT_RNIE_SLOW                        ...................................................................................................................................................................................................................................................................................................................................................................................................................................................................................................................................................
Ga0120787_117701/1-193                                           .........................................................AUAUAAUAGCCUGAGAUAUUUUAAUACAUAAACUUUCGUAAACAUCGCCGGAUGCU.U.G.C.GA..............CUA.....................AAGUGUUAA.UGAACAGUUC.UUAGGCC.A.UAGCU.GAACUGUU...UGU...UGGCACUUUUUUUGUUUGGAAGGGAAGGAAAACAAGAUGAGUAAAGCUUGGUUAAAAGUUAUUUUUGGCGCUUUUUGUGAAGUGAU.......................................................................................................................................................................................................................................
#=GR Ga0120787_117701/1-193 CODON                                ..........................................................................................................................................................................................................................................................AUG......................................................................................................................................................................................................................................................................................
#=GR Ga0120787_117701/1-193 TT_RNIE_SLOW                         ...................................................................................................................................................................................................................................................................................................................................................................................................................................................................................................................................................
Ga0169827_10008/74689-74938                                      AAGAAAUGUCUCGAAUUCGAACUAUUAUUUUUUAGUUGAUUUUUUAAAAAAAUAAGAAUAUAAUGACCUGAGAUAUUUUAAUACAUAAACUUUCGUAAACAUCGCCGGAUGCU.U.G.C.GA..............CUA.....................AAGUGUUAA.UGAACAGUUC.UUAGGCC.A.UAGCU.GAACUGUU...UGU...UGGCACUUUUUUUGUUUGGAAGGGAAGGAAAACAAGAUGAGUAAAGCUUGGUUAAAAGUUAUUUUUGGCGCUUUUUGUGAAGUGAU.......................................................................................................................................................................................................................................
#=GR Ga0169827_10008/74689-74938 CODON                           ..........................................................................................................................................................................................................................................................AUG......................................................................................................................................................................................................................................................................................
#=GR Ga0169827_10008/74689-74938 TT_RNIE_SLOW                    ...................................................................................................................................................................................................................................................................................................................................................................................................................................................................................................................................................
Ga0121387_111314/650-245                                         AAGAAAUGUCUCGAAUUCGAACUAUUAUUUUUUAGUUGAUUUUUUAAAAAAAUAAGAAUAUAAUAGCCUGAGAUAUUUUAAUACAUAAACUUUCGUAAACAUCGCCGGAUGCU.U.G.C.GA..............CUA.....................AAGUGUUAA.UGAACAGUUC.UUAGGCC.A.UAGCU.GAACUGUU...UGU...UGGCACUUUUUUUGUUUGGAAGGGAAGGGAAACAAGAUGAGUAAAGCUUGGUUAAAAGUUAUUUNNNNNNNNNNNNNNNNNNNNNNNNNNNNNNNNNNNNNNNNNNNNNNNNNNNNNNNNNNNNNNNNNNNNNNNNNNNNNNNNNNNNNNNNNNNNNNNNNNNNNNNNNNNNNNNNNNNNNNNNNNNNNNNNNNNUAUGCGCUGAUUAAAGCAGGAGAAGAAUUGCCAGUCGGUACAGCCUA...........................................................................
#=GR Ga0121387_111314/650-245 CODON                              ......................................................................................................................................................................................................................................................................................................................................................................................................................AUG..........................................................................................................................
#=GR Ga0121387_111314/650-245 TT_RNIE_SLOW                       ...................................................................................................................................................................................................................................................................................................................................................................................................................................................................................................................................................
NZ_KB944817.1/73973-74217                                        AAGAAAUGUCUCGAAUUCGAACUAUUAUUUUUUAGUUGAUUUUUUUUUAAAAUAAGAAUAUAAUAGCCUGAGAUAUUUUAAUACAUAAACUUUCGUAAACAUCGCCGGAUGCU.U.G.C.GA..............CUA.....................AAGUGUUAA.UGAACAGUUC.UUAGGCC.A.UAGCU.GAACUGUU...UGU...UGGCACUUUUUUUGUUUGGAAGGGAAACAAGAUGAGUAAAGCUUGGUUAAAAGUUAUUUUUGGCGCUUUUUGUGAAGUGAU............................................................................................................................................................................................................................................
#=GR NZ_KB944817.1/73973-74217 CODON                             .....................................................................................................................................................................................................................................................AUG...........................................................................................................................................................................................................................................................................................
#=GR NZ_KB944817.1/73973-74217 TT_RNIE_SLOW                      ...................................................................................................................................................................................................................................................................................................................................................................................................................................................................................................................................................
NZ_AYND01000079.1/1733-1982                                      AAGAAAUGUCUCGAAUUCGAACUAUUAUUUUUUAGUUGAUUUUUUUAAAAAAUAAGAAUAUAAUAACCUGAGAUAUUUUAAUACAUAAACUUUCGUAAACAUCGCCGGAUGCU.U.G.C.GA..............CUA.....................AAGUGUUAA.UGAACAGUUC.UUAGGCC.A.UAGCU.GAACUGUU...UGU...UGGCACUUUUUUUGUUUGGAAGGGAAGGAAAACAAGAUGAGUAAAGCUUGGUUAAAAGUUAUUUUUGGCGCUUUUUGUGAAGUGAU.......................................................................................................................................................................................................................................
#=GR NZ_AYND01000079.1/1733-1982 CODON                           ..........................................................................................................................................................................................................................................................AUG......................................................................................................................................................................................................................................................................................
#=GR NZ_AYND01000079.1/1733-1982 TT_RNIE_SLOW                    ...................................................................................................................................................................................................................................................................................................................................................................................................................................................................................................................................................
NZ_NGMV01000002.1/607311-607062                                  AAGAAAUGUCUCGAAUUCGAACUAUCAUUUUUUAGUUGAUUUUUUUUAAAAAUAAGAAUAUAAUAACCUGAGAUAUUUUAAUACAUAAACUUUCGUAAACAUCGCCGGAUGCU.U.G.C.GA..............CUA.....................AAGUGUUAA.UGAACAGUUC.UUAGGCC.A.UAGCU.GAACUGUU...UGU...UGGCACUUUUUUUGUUUGGAAGGGAAGGAAAACAAGAUGAGUAAAGCUUGGUUAAAAGUUAUUUUUGGCGCUUUUUGUGAAGUGAU.......................................................................................................................................................................................................................................
#=GR NZ_NGMV01000002.1/607311-607062 CODON                       ..........................................................................................................................................................................................................................................................AUG......................................................................................................................................................................................................................................................................................
#=GR NZ_NGMV01000002.1/607311-607062 TT_RNIE_SLOW                ...................................................................................................................................................................................................................................................................................................................................................................................................................................................................................................................................................
NZ_NHNF01000003.1/38719-38968                                    AAGAAGUGUCUCGAAUUCGAACUAUUGUUUUUUAGUUGAUUUUUAAAAAAAAUAAGAAUAUAAUGACCUGAGAUAUUUUAAUACAUAAACUUUCGUAAACAUCGCCGGAUGCU.U.G.C.GA..............CUA.....................AAGUGUUAA.UGAACAGUUC.UUAGGCC.A.UAGCU.GAACUGUU...UGU...UGGCACUUUUUUUGUUUGGAAGGGAAGGAAAACAAGAUGAGUAAAGCUUGGUUAAAAGUUAUUUUUGGCGCUUUUUGUGAAGUGAU.......................................................................................................................................................................................................................................
#=GR NZ_NHNF01000003.1/38719-38968 CODON                         ..........................................................................................................................................................................................................................................................AUG......................................................................................................................................................................................................................................................................................
#=GR NZ_NHNF01000003.1/38719-38968 TT_RNIE_SLOW                  ...................................................................................................................................................................................................................................................................................................................................................................................................................................................................................................................................................
NZ_KB946332.1/750817-751151                                      AAUAAUAGAGAAAAAUUCUAUUGCUAAAUGAUUCAAUGUGAUGUAGAAUGGGAGCAGUUUCAACGAAUCAAUUAAGUAAAUCAAAUAACUUUUGAUGAACAGCGCCGGCUGUU.U.A.U.CA..............GUAA....................AAGUGUGAA.UCGACAAUUC.UUAGGCC.G.UAGAUGGAAUUGUU...GAU...UGACACUUUUUUUAUUGGUUUGUGAUCAGUCACAUUGUUUCUCUUCAUUACUUGAAGUGAAAGAGUGCAGGAUGAAACAAAGCGAAACGUUGUUUUCUAUAUACUAAGGAGGUUUUUACAUGAACAAGGAUUGGAUCAAAUUAAUGAUUGGUGCUUUUUUCGAGGUGCU....................................................................................................................................................
#=GR NZ_KB946332.1/750817-751151 CODON                           .............................................................................................................................................................................................................................................................................................................................................AUG...................................................................................................................................................................................................
#=GR NZ_KB946332.1/750817-751151 TT_RNIE_SLOW                    ...................................................................................................................................................................................................................................................................................................................................................................................................................................................................................................................................................
NZ_MIJY01000045.1/125148-125521                                  GAAAUUAAUCUAACAAAAGAAAAUGUCUAUUGUCAAAAGUACAAAUGUAGCGUAAAAUGAGAAUCAGUUUUAAACAAUUGAAUAAAAACUUUACAUACACUGCGCCGGCAGUG.U.G.U.G...............AGUCA...................AAGUGUGGA.UCGACAAUUC.UUAGGCC.G.UAGAU.AGAAUUGUU..GAU...UGACGCUUUUUUAUUUGUUUAAAAAAAUCAAAAGCCGGAUAUAUAAUAAUCGGCUGAAAACAGUCUCUUAGAAAAAAUACAAUGAUUGAAUGAGUAUAGCAAGCGUUCAAUCGAGACUGAACAAAAUCCAUUAUGUCUACAAAUUGAGGAGGAUUUACAUGAGUAAGGAUUGGUUAAAAUUAAUGAUUGGCGCUUUCUUUGAGGUAUU.............................................................................................................
#=GR NZ_MIJY01000045.1/125148-125521 CODON                       ....................................................................................................................................................................................................................................................................................................................................................................................AUG............................................................................................................................................................
#=GR NZ_MIJY01000045.1/125148-125521 TT_RNIE_SLOW                ...................................................................................................................................................................................................................................................................................................................................................................................................................................................................................................................................................
NZ_FOHA01000014.1/61267-60995                                    GUUCUAAUUUUUAAAAUAUAUAGUUAGCGUGCAUCCUUGACUUUACCACCCAAUAUGCUAUAUUUAGAUGAAAUUCAAUAAAAAUCAACACUUAAUAAAUAUCGCCGGGUAUU.U.U.A.U...............UAAA....................GGUGUUAAC.AAACCAUUCU..UAGGCC.G.UAGAU.AGAAUGAU...UUG...UUAGCACCUUUUUUUGUAGAAAUAUUGAUUAAAAAUUUGAAGUUUAGGGAGAUGAGUAGCAUGACAAAACAUUGGUUGAUGUUAAUAGUAGGCGCUUUUUUUGAGGUGUU...............................................................................................................................................................................................................
#=GR NZ_FOHA01000014.1/61267-60995 CODON                         ..................................................................................................................................................................................................................................................................................AUG..............................................................................................................................................................................................................................................................
#=GR NZ_FOHA01000014.1/61267-60995 TT_RNIE_SLOW                  ...................................................................................................................................................................................................................................................................................................................................................................................................................................................................................................................................................
NZ_NGLE01000003.1/557983-558350                                  UUAAUUACGUAUACAAAUCUAUUGCUAAUUGGUUUGUUAUAGAGUAGAAUGGGAAUCAGUUUUAUAAACGUAAAGUCAAAAUAAAUAACUUUAGAUAAGAAACGCCGGUUACU.U.A.U.C...............AAUAAA..................AGUGUGAAC.CAAUUAUUCU..UAGGCC.U.UAGAU.AGAAUAAU...UGA...UUGGCACUUUUUUUGUUAUCUAGCGAGAAGAGCUAGCCUUUCGGGAAAAAGAUAAAAAUAAAAAGGAGCAAAAAGCGCUCCUCAUAUUUUUUCUAUUUUCCAUUCAAGGCUGGACGAUUUUACUGUACUUUUAAAUUUUAAGGAGGAGUUUCUAUGAACAAAGAUUGGUUAAAAUUAAUGAUUGGUGCUUUUUUCGAAGUAUU..................................................................................................................
#=GR NZ_NGLE01000003.1/557983-558350 CODON                       ...............................................................................................................................................................................................................................................................................................................................................................................AUG.................................................................................................................................................................
#=GR NZ_NGLE01000003.1/557983-558350 TT_RNIE_SLOW                ...................................................................................................................................................................................................................................................................................................................................................................................................................................................................................................................................................
NZ_MIKC01000003.1/46452-46748                                    AUAGAGAACGACUAUUGCCAAAUCAUGGAUUGUGUAGUAGGAUGAAAAGUGACGUUAAUACAUUGAAAUAAUAAAAUUAAAUCAACUAACUUUGAUAGGUAGCGCCGGCUAUU.U.A.U.CA..............GCAAA...................AGUGUAGAU.CAACAAUUCU..UAGGCC.U.UAGAA.GGAAUUGU...UGA...UGGACACUUUUUUUUAUUUAUGUCGUAUAGUUGCAUAAGACUAUACGAGUCUGCAAUGCUUUUAAAUUUAGGAGGUUUUUAGAUGAGUAAGGAUUGGAUAAAAUUAAUGAUUGGUGCAUUUUUUGAGGUUCU.........................................................................................................................................................................................
#=GR NZ_MIKC01000003.1/46452-46748 CODON                         ........................................................................................................................................................................................................................................................................................................AUG........................................................................................................................................................................................................................................
#=GR NZ_MIKC01000003.1/46452-46748 TT_RNIE_SLOW                  ...................................................................................................................................................................................................................................................................................................................................................................................................................................................................................................................................................
NZ_CP021874.1/3343854-3344121                                    .....UAAAAAAAGAAUCUCUCUAUUGCCAUAUGGAUUAUUGUGGCGUAGAAUGAGAAUCAGUUUGAACAACCAAAUUAAAUAAAAAACUUUUGACAGUCUGCGCCGGCAGCC.U.G.U.CA..............CUCAA...................AGUGUGGAU.CAACAAUUCU..UAGGCC.G.UAGAU.GGAAUUGU...UGG...UUGACGCUUUUUUUAGUUGAUCAAACAGAUUGUUUAUUUAAAGUUAGGAGGAAUUGUAAUGAAUAAGGACUGGAUAAAAUUGAUCAUUGGCGCUUUUUUUGAAGUGCU.................................................................................................................................................................................................................
#=GR NZ_CP021874.1/3343854-3344121 CODON                         ....................................................STP.........................................................................................................................................................................................................................AUG................................................................................................................................................................................................................................................................
#=GR NZ_CP021874.1/3343854-3344121 TT_RNIE_SLOW                  ...................................................................................................................................................................................................................................................................................................................................................................................................................................................................................................................................................
NZ_JXLC01000028.1/11698-11324                                    GAGAGGCGCGCUAUUGCCAAAUCGCUUAUAGUGAGGUAGAAUGAGAAUCAGUUUUAGCCAAUUGAAACAUUAAAAUUAAAUCAAAUAACUUUUAAUAGGUAGCGCCGGCUACU.U.A.U.UA..............GCAAA...................AGUGUGGAU.UCACAAUUC..GUAGGCC.U.UAGAU.AGAAUUGU...UGA...UUGACGCUUUUUUUAUUUGUUAAUUGUGUCGUUUUGAAACAGGCUAAAGACAUAAUGAAGAAAUGAGAGGAUGUUAAACACACCAGUAGUUGGUACAAGGAGAAGCGUUGUUACAGUUGAAUGAUCUAGCUGUAUUUUUAAAUUUUAGGAGGUAUUUUAUAUGAAUAAAGAUUGGAUAAAAUUAAUGAUCGGAGCAUUUUUUGAGGUGUU...........................................................................................................
#=GR NZ_JXLC01000028.1/11698-11324 CODON                         ......................................................................................................................................................................................................................................................................................................................................................................................AUG..........................................................................................................................................................
#=GR NZ_JXLC01000028.1/11698-11324 TT_RNIE_SLOW                  ...................................................................................................................................................................................................................................................................................................................................................................................................................................................................................................................................................
NZ_KB946315.1/48660-49020                                        CGGAAAAAUCAACUAUUGCCAAUUCUGUUAUUAUGGAGUAGAAUGAGAGACAGUUUAAAUAGACUAAAUACUUAAUUAAAUAAACUAACUUUUGAUAACCAGCGCCGGCUGGU.U.A.U.CA..............GCAAA...................AGUGUAGAC.CGACAAUUCU..UAGGCC.G.UAGAU.AGAAUUGU...UGG...UAGACACUUUUUUUAUUUGUUCGCAGUCUAACCUUUCGGAAAAAAGACAAAAUCUGCAUGUGGCAAAGAGUACCACAACUAUUUUUUCUAUUUUCCUGUUAAGGCAGAACAAGCUCUUUCAUCUUUUAAAAUUAGGAGGUAUUUACAUGAAUAAGGAUUGGACAAAAUUAAUGAUUGGUGCAUUUUUUGAAGUAUU.........................................................................................................................
#=GR NZ_KB946315.1/48660-49020 CODON                             ........................................................................................................................................................................................................................................................................................................................................................................AUG........................................................................................................................................................................
#=GR NZ_KB946315.1/48660-49020 TT_RNIE_SLOW                      ...................................................................................................................................................................................................................................................................................................................................................................................................................................................................................................................................................
NZ_MIKA01000011.1/30493-30167                                    AACAAAGAACGGGGCUAUUGCCAAUUCGUUUAUUAUGGCGUAAAAUGAGAAACAGUUUUAAGAGAAUGAAUACAACUAAAUCAACUAACUUUUGAUAAUUAGCGCCGGCUGAU.U.A.U.CA..............GUCAA...................AGUGUGGAU.CAACAAUUCU..UAGGCC.G.UAGAU.GGAAUUGU...UGA...UUGACACCUUUUUUAUUUUCUCUUUUGAACUAUUUAAGAAAUAGCCAGUAUUGCAUGACACAAGGUGAACUAAAGCGGGACGUUGUUCCAGAUAAAAUAAGGAGGUUUUUAUAUGAACAAAGAUUGGUUAAAAUUAAUGAUUGGUGCUUUUUUUGAAGUAUU...........................................................................................................................................................
#=GR NZ_MIKA01000011.1/30493-30167 CODON                         ......................................................................................................................................................................................................................................................................................................................................AUG..........................................................................................................................................................................................................
#=GR NZ_MIKA01000011.1/30493-30167 TT_RNIE_SLOW                  ...................................................................................................................................................................................................................................................................................................................................................................................................................................................................................................................................................
NZ_KB946320.1/109555-109202                                      AGAGGAAUUUGCUAUUGCCAAAGUAUUUAUUGUGGAGUAGAAUGAGAGACAGUUUCAGUUGAGGAAAUUACAACAUUAAAUAAAAUAACUUUUGGUAAUCAGCGCCGGCUGUU.U.A.U.CA..............GUUAA...................AGUGUGGAU.CGACAAUUCU..UAGGCC.G.UAGAU.GGAAUUGU...UGA...UUGACACUUUUUUUAUUGAUUUACGUUGAAAUCUUCCGAGAAAUAGAAUAAAGCUUGUAUUAAAUACAUUGAUACAUUUGUAAAUGUACAGUUAAGGUAGAAAGCGUAUUUACGGCUUUUAAAAUUAGGAGGCAUGUAUAUGAGCAAGGAUUGGAUUAAAUUAUUGAUUGGCGCUUUUUUUGAGAUUUU................................................................................................................................
#=GR NZ_KB946320.1/109555-109202 CODON                           .................................................................................................................................................................................................................................................................................................................................................................AUG...............................................................................................................................................................................
#=GR NZ_KB946320.1/109555-109202 TT_RNIE_SLOW                    ...................................................................................................................................................................................................................................................................................................................................................................................................................................................................................................................................................
NZ_MIJZ01000012.1/111836-111413                                  GAGAAUUUGGCUAUUGCCAAUUUGUUUAUUAUGGAGUAGAAUGAGAAACAGUUUCAAUAGAUUGAACGAAUAAAACUAAAUAAAAUAACUUUUGAUAACCAGCGCCGGCUGUU.U.A.U.CA..............GUAAA...................AGUGUGGAU.CGACAAUUCU..UAGGCC.A.UAGAU.AGAAUUGU...UGA...UUGACACUUUUUUUAGUUGUUUUUGAAACACGCCAAGCAACACAAUAAAGUGAUGAGUGGUUGUUAUUUAGUUCAAGGGAAUGCAAAGUGAAACGUUAUUCCAUAUGUUAUCUAGCUUCACGGGCUAGCACUAUGUUCUGUUUCGAGUUCAACAAAUCCUAAGAGCUAAACAAGUCCGCUCGGCUUUAAAAAUUAAGGAGGUUUUUUAUAUGAACAAGGAUUGGAUAAAAUUGAUGAUUGGUGCUUUUUUUGAAGUAUU..........................................................
#=GR NZ_MIJZ01000012.1/111836-111413 CODON                       .......................................................................................................................................................................................................................................................................................................................................................................................................................................AUG.........................................................................................................
#=GR NZ_MIJZ01000012.1/111836-111413 TT_RNIE_SLOW                ...................................................................................................................................................................................................................................................................................................................................................................................................................................................................................................................................................
Ga0256408_1030974/39-344                                         GAGAAAAAUUCUAUUGCCAAAUUCUAGAUUGUGGAGUAGAAUGAAAAACAGUUUCAACGAAUUAAUAGAAUAAAAUUAAAUCAAACAACUUUUGAUAAACGGCGCCGGCUAUU.U.A.U.CA..............GUAAA...................AGUGUGAAU.CGACAAUUCU..UAGGCC.A.UAGAU.GGAAUUGU...UGA...UUGGCACUUUUUUAUUUGUUUGGAUGUUGAAAAGUACAAGUUGAAGCGGAACGGAACGUUGUUACCGUUUUUAAAAUUAGGAGGUUUUUUCAUGAACAAGGAUUGGAUUAAAUUAAUGAUUGGCGCAUUUUUUGAAGUUUU................................................................................................................................................................................
#=GR Ga0256408_1030974/39-344 CODON                              .................................................................................................................................................................................................................................................................................................................AUG...............................................................................................................................................................................................................................
#=GR Ga0256408_1030974/39-344 TT_RNIE_SLOW                       ...................................................................................................................................................................................................................................................................................................................................................................................................................................................................................................................................................
NZ_MIKB01000019.1/4047-4427                                      AAAACUAUUUUUACCUUGCUAAAAUACUUUUUUUAGAGUAGAAUUGGAAACAGUUUAAAUAAACCGAAAACAAAAUUAAAUCAAAUGACUUUUGAUAAGUAGCGCCGGCUGCU.C.G.U.C...............UGUAUA..................AGUGUGAAU.CGACAAUUCC..UAGGCC.U.UAGAU.GGAAUUGC...UGA...UUGACACUUUUUUAUUUGUUUUAAUAUGUCUUUUGGCUUUAUUGGCUAAACGUUAGGAAAAAAGUAAGGUUAGCUUGAGACAGAAAAUGUUGCAAACAUAUUUUCUUACCUUUCAAACAAUACUAAGCGAACCGAUUACGUUUUUUAAAUUAAGGAGGAUUUUUAUAUGAGUAAAGAUUGGAUAAAAUUAAUGAUUGGUGCAUUUUUUGAAGUAUU.....................................................................................................
#=GR NZ_MIKB01000019.1/4047-4427 CODON                           ............................................................................................................................................................................................................................................................................................................................................................................................AUG....................................................................................................................................................
#=GR NZ_MIKB01000019.1/4047-4427 TT_RNIE_SLOW                    ...................................................................................................................................................................................................................................................................................................................................................................................................................................................................................................................................................
NZ_MIEK01000010.1/38515-38765                                    CCAAUGGGUGCACUAGCCUAAUUCAAAAAUGAAUAAUCUUUAUUGACUUUUAAAGGAUUCGUGCUAAAAUAAACAGAAAUAAAAUAAAACUUUAAUAGUUGUCGCCGGACGAC.U.A.U.U...............UGUAAAA.................AGUGUUAAU.CAACAAUUCU..UAGGCC.U.UAGUU.GGAAUUGU...UGA...UUGGCACUUUUUGUUUGUUUGAGGAGGAGAUUGGCAUGAGUAAAGAUUGGUUAAAAUUAUUUUUAGGAGCAUUUUUUGAAGUAUU........................................................................................................................................................................................................................................
#=GR NZ_MIEK01000010.1/38515-38765 CODON                         ..................STP....................................................................................................................................................................................................................................AUG.......................................................................................................................................................................................................................................................................................
#=GR NZ_MIEK01000010.1/38515-38765 TT_RNIE_SLOW                  ...................................................................................................................................................................................................................................................................................................................................................................................................................................................................................................................................................
NZ_JTLI01000022.1/17931-18188                                    GAAAGAGAUUUAUAUUUUAGAAAAAUAAAUAAAAAUUGACAGAGAUAUUUUUUUAUGAUAUAUUCUGUAUACAAAAUUAAAAAAUAAAUAAAAAUGAACUGUCACCGGACAGC.G.A.A.CU..............UGU.....................AAAAGUUCA.UCUUUAUCUCUUUAGGUC.U.UAGUA.GAGGUAAU...GAU...GAGCUUUUUUUUUUUAAAUUUAUUUAAAAUUAGGAGGAAAAAUAUGAAUGCAAAAGAUUUUUGUAGCUGUACAGAUCACAAAUGUCCAUUACA................................................................................................................................................................................................................................
#=GR NZ_JTLI01000022.1/17931-18188 CODON                         .........................STP.....................................................................................................................................................................................................................................AUG...............................................................................................................................................................................................................................................................................
#=GR NZ_JTLI01000022.1/17931-18188 TT_RNIE_SLOW                  ...................................................................................................................................................................................................................................................................................................................................................................................................................................................................................................................................................
Ga0134434_1010213/1170-920                                       GAACCUCCCACAUAUUCUUUCUUUAAAAUAUAGACCAAAACAUUGACAAAGGCAAUUCUAUUUGCUAAAUUAUAUUCGAAAACUUGAGAUUUGUUUAUUUACCGCCGGGUAAU.C.G...........................................AAGCGCCAU.GUUCUGUAUC.GUAGGCC.A.UUGAA.GAUACAGC...UCUGA.CGCUUUUUCUUAUGUCAUCCGGUAUAUGAAAGGAGAAAAUUAUGGAAUGGGUAUAUCUGAUUGUCGCAGGCGGCCUUGAAGUGUUCUGGUC..................................................................................................................................................................................................................................
#=GR Ga0134434_1010213/1170-920 CODON                            ...................................GUA.........................................................................................................................................................................................................................AUG.................................................................................................................................................................................................................................................................................
#=GR Ga0134434_1010213/1170-920 TT_RNIE_SLOW                     ...................................................................................................................................................................................................................................................................................................................................................................................................................................................................................................................................................
SRS016517_C20415349/1066-816                                     UACCUGUGAAAAUAUUCUUUCUUUAAAAUAUAGACCAAAACAUUGACAAAGGCAAUUCUAUUUGCUAAAUUAUAUUCGAAAACUUGAGAUUUGUUUAUUUACCGCCGGGUAAU.C.G...........................................AAGCGCCAU.GUUCUGUAUC.GUAGGCC.A.UUGAA.GAUACAGC...UCUGA.CGCUUUUUCUUAUGUCAUCCGGUAUAUGAAAGGAGAAAAUUAUGGAAUGGGUAUAUCUGAUUGUCGCAGGCGGCCUUGAAGUGUUCUGGUC..................................................................................................................................................................................................................................
#=GR SRS016517_C20415349/1066-816 CODON                          ...............................................................................................................................................................................................................................................................AUG.................................................................................................................................................................................................................................................................................
#=GR SRS016517_C20415349/1066-816 TT_RNIE_SLOW                   ...................................................................................................................................................................................................................................................................................................................................................................................................................................................................................................................................................
Ga0134378_131545/266-1                                           UACCUGUGAAAAUAUUCUUUCUUUAAAAUAUAGACCAAAACAUUGACAAAGGCAAUUCUAUUUGCUAAAUUAUAUUCGAAAACUUGAGAUUUGUUUAUUUACCGCCGGGUAAU.C.G...........................................AAGCGCCAU.GUUCUGUAUC.GUAGGCC.A.UUGAA.GAUACAGC...UCUGA.CGCUUUUUCUUAUGUCAUCCGGUAUAUGAAAGGAGAAAAUUAUGGAAUGGGUAUAUCUGAUUGUCGCAGGCGGCCUUGAAGUGUUCUGGUCUACCUGCCUGAAAUU...................................................................................................................................................................................................................
#=GR Ga0134378_131545/266-1 CODON                                ...................................................................................................................................................................................................................................................................................................................................................................................................................................................................................................................................................
#=GR Ga0134378_131545/266-1 TT_RNIE_SLOW                         ...................................................................................................................................................................................................................................................................................................................................................................................................................................................................................................................................................
OGGQ01077014.1/481-231                                           UACCUGUGAAAAUAUUCUUUCUUUAAAAUAUAGACCAAAACAUUGACAAAGGCAAUUCUAUUUGCUAAAUUAUAUUCGAAAACUUGAGAUUUGUUUAUUUACCGCCGGGUAAU.C.G...........................................AAGCGCCAU.GUUCUGUAUC.GUAGGCC.A.UUGAA.GAUACAGC...UCUGA.CGCUUUUUCUUAUGUCAUCCGGUAUAUGAAAGGAGAAAAUUAUGGAAUGGGUAUAUCUGCUUGUCGCAGGCGGCCUUGAAGUGUUCUGGUC..................................................................................................................................................................................................................................
#=GR OGGQ01077014.1/481-231 CODON                                ...............................................................................................................................................................................................................................................................AUG.................................................................................................................................................................................................................................................................................
#=GR OGGQ01077014.1/481-231 TT_RNIE_SLOW                         ...................................................................................................................................................................................................................................................................................................................................................................................................................................................................................................................................................
Ga0256404_1001375/57733-57976                                    AUUUCAAUGGUUUUCUGCCGCCAAAGAUUUUACGGAAUUUUGCUGUGCUGCGGUUGACAACCGCAGGUCUUUUCUGUACAAUUGACCCUGAUAUCAGACUGCCGCCGGGCAGU.A.G.U.GU..............U.......................GAGCACGGU.CCACCGCAUCGUUAGGCC.U.UAGAA.GAUGCGGC...GCAG..CCGGGCUUGUUUUUUUGGAGGUUUAUCGAAAUGCAGUGGAUCAUGCUGCUGAUCGCGGGGAGCCUGGAGAUCACCUGGGC.............................................................................................................................................................................................................................................
#=GR Ga0256404_1001375/57733-57976 CODON                         ....................................................................................................................................................................................................................................................AUG............................................................................................................................................................................................................................................................................................
#=GR Ga0256404_1001375/57733-57976 TT_RNIE_SLOW                  ...................................................................................................................................................................................................................................................................................................................................................................................................................................................................................................................................................
OIYU01000044.1/91650-91328                                       GAAAAAGAAAUGCAGGAAAAGAAAAUGCAGGAAAAAAUGCUUGACUUCGCAUAUCUGACUGUGAUAUAAGUAGACACAAGCAAGAGAAAGGGCCCCAUCUGCCACCGGGUAGA.U.G.G.AG..............AA......................AAGUGUCCA.GCCGUAUUCCGGUAGGUC.U.UAGAA.GGAAUACG...GCU...GGAUAUUUUUGUUUGUCAGGAAACUUUGUUCUCGGAUCAGAUAACAGUCUUUCGGGUAUCGCAAAAAGUAAGUGACCUGGCAGAAAGAGGAGCAAGGAGGAAAUAAGACAUGAAGAGAGAAUUUGGCAAAUAUGUAUCUUUGAAUAUUUUUGGAAUGCU..............................................................................................................................................................
#=GR OIYU01000044.1/91650-91328 CODON                            ...................................................................................................................................................................................................................................................................................................................................AUG.............................................................................................................................................................................................................
#=GR OIYU01000044.1/91650-91328 TT_RNIE_SLOW                     ...................................................................................................................................................................................................................................................................................................................................................................................................................................................................................................................................................
Ga0121678_100043/113541-113747                                   AUUUUCAAAUACUCCUAUAAUCAAAUGCGAAUACCGGAAAGCAGAAGGAAAUAAAUUUGAUUUUACGGUUCAUGUGUGAUAUCAUAUAACAGAAUUACUUGCCGCCGGGUAAG.A.A.A.U...............CAGAAA..................AGCACUUAU.UGAUUGCAUCGUUAGGCC.U.UUGAA.GAUGCAAU...CAA...UAGGUGCUUAUUUUAUUUUGUCGGGAGGAAUCAUGAUGUC.....................................................................................................................................................................................................................................................................................
#=GR Ga0121678_100043/113541-113747 CODON                        ......................................................................................................................................................................................................AUG..........................................................................................................................................................................................................................................................................................................................................
#=GR Ga0121678_100043/113541-113747 TT_RNIE_SLOW                 ...................................................................................................................................................................................................................................................................................................................................................................................................................................................................................................................................................
NZ_CBYL010000036.1/20072-19821                                   AUUUUCAAAUACUUCUAUAAUCAAAUGCGAAUACCGGAAAACAGAAGGAAAUAAAUUUGAUUUUGCGGUUCAUGUGUGAUAUCAUAUAACAGAAUUACUUGCCGCCGGGUAAG.A.A.A.U...............CAGAAA..................AGCACUUAU.UGAUUGCAUCGUUAGGCC.U.UUGAA.GAUGCAAU...CAA...UAGGUGCUUAUUUUAUUUUGUCGGGAGGAAUCGUCAUGUCAUGGGUUUAUUUGGUUUUUGCGGGUCUGCUGGAGGUUGUAUGGGC........................................................................................................................................................................................................................................
#=GR NZ_CBYL010000036.1/20072-19821 CODON                        .........................................................................................................................................................................................................................................................AUG.......................................................................................................................................................................................................................................................................................
#=GR NZ_CBYL010000036.1/20072-19821 TT_RNIE_SLOW                 ...................................................................................................................................................................................................................................................................................................................................................................................................................................................................................................................................................
Ga0169765_113060/855-598                                         AUCGUUCAUAUCACAUGAUAAGAAAUCGGGGGAAUGUUGGCUUUGGACCAAUGUUCUCCCGGUAUUGUGAAAAAGAAUUAAAAAAAUAAAAAGAAAAUCUGCCACCGGGUAGA.G.U.A.AU..............GCAAAA..................AGCAUUC.G.UUUGCACAUCGUUAGGUC.U.UAGAU.CAUUAGGU...CUU...AGUAGAUGUGCGUACGGAUGUUUCUUUUUUUGGAGGAGUGUAUGUUAAAAUUAAAGCGGCUUGUGAACUAUUUUUCCAAAGGAGAAAUCUU..................................................................................................................................................................................................................................
#=GR Ga0169765_113060/855-598 CODON                              P..............................................................................................................................................................................................................................................................AUG.................................................................................................................................................................................................................................................................................
#=GR Ga0169765_113060/855-598 TT_RNIE_SLOW                       ...................................................................................................................................................................................................................................................................................................................................................................................................................................................................................................................................................
Pasolli2019-4606-43/18736-18993                                  UCGUUCAUAUCACAUGAUAAGAAAUCGGGGGAAUGUUGGCUUUGGACCAAUGUUCUCCCGGUAUUGUGAAAAAGAAUUAAAAAAAAUAAAAAGAAAAUCUGCCACCGGGUAGA.G.U.A.AU..............GCAAAA..................AGCAUUC.G.UUUGCACAUCGUUAGGUC.U.UAGAU.CAUUAGGU...CUU...AGUAGAUGUGCGUACGGAUGUUUCUUUUUUUGGAGGAGUGUAUGUUAAAAUUAAAGCGGCUUGUGAACUAUUUUUCCAAAGGAGAAAUCUU..................................................................................................................................................................................................................................
#=GR Pasolli2019-4606-43/18736-18993 CODON                       ...............................................................................................................................................................................................................................................................AUG.................................................................................................................................................................................................................................................................................
#=GR Pasolli2019-4606-43/18736-18993 TT_RNIE_SLOW                ...................................................................................................................................................................................................................................................................................................................................................................................................................................................................................................................................................
Pasolli2019-6185-3/1037-1288                                     GAGUGUAUUGAAAGUAUAAUAAAAUAAUAAUUAAUAGAAUCAUUGACAAAGAUAAUAUAAUAUUAUAAAAUCUUAUAAACUAAAAAGAAUAAGUAAAAAUAUCGCCGGAUAUU.U.U.A.UU..............UAAUUAC.................AAGCAUUAGAGAUUUAUACCAUUAGGCC...UUGG..GGUAUAAAC..UAUC..UAGUGCUUUUAUUUGUUAAUGGAGGUAAUAUAAUGAUUAAAAAUAAUAUUUUAAAAGACUUUGCUAAAUAUGUAUCUUUAAA...........................................................................................................................................................................................................................................
#=GR Pasolli2019-6185-3/1037-1288 CODON                          ........................STP...........................................................................................................................................................................................................................AUG..........................................................................................................................................................................................................................................................................................
#=GR Pasolli2019-6185-3/1037-1288 TT_RNIE_SLOW                   ...................................................................................................................................................................................................................................................................................................................................................................................................................................................................................................................................................
HCF12C_1_1_newblercontig506168/20-222                            CCGGAAACUCCUCAUAGCUCCAUUGCUUUAUUUCCAUGAUCUUUCCUUGCUUUCCUGUUUUCUCUGUGUUAUCCUUCAUGCAGAAAUCUUUAUAACAAUCGCCGCCGGGUGA.....................................................CACC.CACCAGUUCCGUUAGGCC...UUGAA.GGAACUUG...GAG...GAGUGUCUUCUUUUUUUGUACGGCGUCUGAAAAGGAGUUUUAGUAUGUCUGCA........................................................................................................................................................................................................................................................................
#=GR HCF12C_1_1_newblercontig506168/20-222 CODON                 ...................................................................................................................................................................................................................................................................................................................................................................................................................................................................................................................................................
#=GR HCF12C_1_1_newblercontig506168/20-222 TT_RNIE_SLOW          ...................................................................................................................................................................................................................................................................................................................................................................................................................................................................................................................................................
NZ_CP020858.1/445403-445162                                      UUCAAGGAUGGUGAAGUGAUUACGGUUAAAGGUUAAGCUUAUAGUUCCUUGCCAAACACCUCUAGUUUUGCUAAUCUAUUUAUAGAUCCAUAAAUAAUCUUCCGCCGGGAAGU.U.A.A.................AAUU....................CAGGAGAGC.CGGACGUCUCAUUAGGCC.U.UUGAA.GAGAUGUC...UGA...CUCUCCUUUUGUUUUUGAGGUUUUUUAUAUGGCAUGGAUUUUAUUGAUGAUUGCAGGAAUUUUUGAAGUAGUCUGGGC...............................................................................................................................................................................................................................................
#=GR NZ_CP020858.1/445403-445162 CODON                           .................................STP..............................................................................................................................................................................................................AUG..............................................................................................................................................................................................................................................................................................
#=GR NZ_CP020858.1/445403-445162 TT_RNIE_SLOW                    ...................................................................................................................................................................................................................................................................................................................................................................................................................................................................................................................................................
DBQH01000108.1/2506-2757                                         CAAAAAAAAAUGAAAUCCGCUCUUGACAGCCGGGGAAUAUUAUGGUAUACUCUGACCGUGGUUGUAUUAACUAUUUAGUCAUAUUUAUUUUGUGUAUUUUGCCGCCGGGCAAA.A.U.A.AA.......................................GACGCCCC.UGCUUGUAUC.GUAGGCC.U.UAGAA.GAUACAGG...CAAC..GGGCGUCUUUAUUUUUUAUUUUCAGGAAGGAUGGAUCAUGAUUGCUUAAGGAAUUUACAAAAUGUAUCGCUUUAAGCGUUGCCGGUAUGAU..................................................................................................................................................................................................................................
#=GR DBQH01000108.1/2506-2757 CODON                              ...............................................................................................................................................................................................................................................................AUG.................................................................................................................................................................................................................................................................................
#=GR DBQH01000108.1/2506-2757 TT_RNIE_SLOW                       ...................................................................................................................................................................................................................................................................................................................................................................................................................................................................................................................................................
AUXO016001053.1/969-722                                          UUAGACUAUAGGGGCAACAGGGUAAUCUGCGAAAAGUGAUUUCGAGCAUGCCCAUUGCCAGUGCUUUAGAUAUAUGCUAAUAUUUAAAAAAAUAUUUUUCGCCGCCGGGUGAA.U.C.G.GA..............AACU....................AUGUGUUUC.UCUUUGAAUCGUUAGGCC.U.UAGAA.GAUUCAAA...GGA...GGGGACACAUUUUUAUUUAUAGGAGGCAAGAUAUGCAUUGGAUUUUUCUUUUAAUCGCCGGAGUUUUAGAAGUAACAUGGGC...........................................................................................................................................................................................................................................
#=GR AUXO016001053.1/969-722 CODON                               ......................................................................................................................................................................................................................................................AUG..........................................................................................................................................................................................................................................................................................
#=GR AUXO016001053.1/969-722 TT_RNIE_SLOW                        ...................................................................................................................................................................................................................................................................................................................................................................................................................................................................................................................................................
AUXO011731176.1/187-1                                            UUAGACUAUAGGGGCAACAGGGUAAUCUGCGAAAAGUGAUUUCGAGCAUGCCCAUUGCCAGUGCUUUAGAUAUAUGCUAAUAUUUAAAAAAAUAUUUUUCGCCGCCGGGUGAA.U.C.G.GA..............AACU....................AUGUGUUUC.UCUUUGAAUCGUUAGGCC.U.UAGAA.GAUUCAAA...GGA...GGGGACACAUUUUUAUUUAUA........................................................................................................................................................................................................................................................................................................
#=GR AUXO011731176.1/187-1 CODON                                 ....................................STP............................................................................................................................................................................................................................................................................................................................................................................................................................................................................................................
#=GR AUXO011731176.1/187-1 TT_RNIE_SLOW                          ...................................................................................................................................................................................................................................................................................................................................................................................................................................................................................................................................................
OIWK01005212.1/3371-3625                                         UGCGCGCGUGACAAGGGAAAGGCGCGUCGCGCGAGAGAUUUUCGCCCGUUCUUGACAGGUGAUCGCGCUUUUGCUAAGAUGAAUCCAGAAAAUAUUGUUCGCCGCCGGGUGAA.C.A.C.GG......................................AGUGCUUCG.GCGCUGUAUCGUUAGGCC.G.UAGAA.GAUACAGC...GCAG..GGAGCGCUUUUUCUUUUGUGCAGAGAGAAAGGAGAAAAAUCUAUGGCUUGGGUCUAUCUUUUUAUUGCGGGAUUGUGUGAGGUUUUCUGGGC.................................................................................................................................................................................................................................
#=GR OIWK01005212.1/3371-3625 CODON                              ................................................................................................................................................................................................................................................................AUG................................................................................................................................................................................................................................................................................
#=GR OIWK01005212.1/3371-3625 TT_RNIE_SLOW                       ...................................................................................................................................................................................................................................................................................................................................................................................................................................................................................................................................................
SRS014613_C1573645/1334-1029                                     AAGCAUAAAGCUGUAUAUUGUUAAAUUUGACAUAUAACUAAGGUUGUAAUAGAUUCGGUUAUAUGUUAUAAUACUCCCUGCGAUAGCAGGAGUAUUUUUUGCCACCGGGUAAA.A.A.C.UA........................................UGCACCU.AAGGCGUUCCGUUAGGUC.U.UUGAA.GGAGCGUA....CA...GGUGCUUUUUUAUUAUGUGAAAUUAUUGUUGGAGGUUUGCAAAUUGAACAGCUUGCUAAAGGAUUUUUUUAAGUAUACAGGAUUGAACAUAGCGGGAAUGAUAGGCUUAUCUUGCUAUAUUUUGGCAGAUACAUUUUUUGUGGCACA..........................................................................................................................................................................
#=GR SRS014613_C1573645/1334-1029 CODON                          .......................................................................................................................................................................................................................................................................................................................AUG.........................................................................................................................................................................................................................
#=GR SRS014613_C1573645/1334-1029 TT_RNIE_SLOW                   ..................................................................::{<<<<<<<-<<<<{__}>>>>>>>>>>>}::::::::::::......................................................................................................................................................................................................................................................................................................................................................................................................................................
Pasolli2019-4274-4/90462-90211                                   AAGCAUAAAGCUGUAUAUUGUUAAAUUUGACAUAUAACUAAGGUUGUAAUAGAUUCGGUUAUAUGUUAUAAUACUCCCUGCGAUAGCAGGAGUAUUUUUUGCCACCGGGUAAA.A.A.C.UA........................................UGCACCU.AAGGCGUUCCGUUAGGUC.U.UUGAA.GGAGCGUA....CA...GGUGCUUUUUUAUUAUGUGAAAUUAUUGUUGGAGGUUUGCAAAUUGAACAGCUUGCUAAAGGAUUUUUUUAAGUAUACAGGAUUGAACAUAGC................................................................................................................................................................................................................................
#=GR Pasolli2019-4274-4/90462-90211 CODON                        .................................................................................................................................................................................................................................................................AUG...............................................................................................................................................................................................................................................................................
#=GR Pasolli2019-4274-4/90462-90211 TT_RNIE_SLOW                 ..................................................................::{<<<<<<<-<<<<{__}>>>>>>>>>>>}::::::::::::......................................................................................................................................................................................................................................................................................................................................................................................................................................
Ga0208243_1019016/1287-1469                                      ..................................AACGCCUUCCAUUGGCUUUAAAGCGCAUCAAAGCAUUGGCUGAGAAUUAAAUCAACUGCAUCAUUAGCCACCGGGUUAA.U.G...................UGU......................AAGGUGUA.UCCCUUUUCCAUUAGGUC.U.UAGAA.GGAAAAGG...AAU...GCACCUUUUUAUGUUUUUAAGGAGAAAUUGAUAUGAUUAAACGAUUACUAAAAGCC.....................................................................................................................................................................................................................................................................
#=GR Ga0208243_1019016/1287-1469 CODON                           .................................................................................STP...............................................................................................................................................................................................................................................................................................................................................................................................................................................................
#=GR Ga0208243_1019016/1287-1469 TT_RNIE_SLOW                    ...................................................................................................................................................................................................................................................................................................................................................................................................................................................................................................................................................
Ga0075011_10518944/135-343                                       ..................................AACGCCUUCCAUUGGCUUUAAAGCGCAUCAAAGCAUUGGCUGAGAAUUAAAUCAACUGCAUCAUUAGCCACCGGGUUAA.U.G...................UGU......................AAGGUGUA.UCCCUUUUCCAUUAGGUC.U.UAGAA.GGAAAAGG...AAU...GCACCUUUUUAUGUUUUUAAGGAGAAAUUGAUAUGAUUAAACGAUUACUAAAAGCCAUCAGCAUGAAUAGUCUAGGGAUGUU...........................................................................................................................................................................................................................................
#=GR Ga0075011_10518944/135-343 CODON                            .................................................................................STP..................................................................................................................................................................AUG..........................................................................................................................................................................................................................................................................................
#=GR Ga0075011_10518944/135-343 TT_RNIE_SLOW                     ...................................................................................................................................................................................................................................................................................................................................................................................................................................................................................................................................................
Ga0194137_10164627/251-43                                        ..................................AACGCCUUCCAUUGGCUUUAAAGCGCAUCAAAGCAUUGGCAGAGAAUUAAAUCAACUGCAUCAUUAGCCACCGGGUUAA.U.G...................UGU......................AAGGUGUA.UCCCUUUUCCAUUAGGUC.U.UAGAA.GGAAAAGG...AAU...GCACCUUUUUAUGUUUUUAAGGAGAAAUUGAUAUGAUUAAACGAUUACUAAAAGCCAUCAGCAUGAAUAGUCUAGGGAUGUU...........................................................................................................................................................................................................................................
#=GR Ga0194137_10164627/251-43 CODON                             .................................................................................STP..................................................................................................................................................................AUG..........................................................................................................................................................................................................................................................................................
#=GR Ga0194137_10164627/251-43 TT_RNIE_SLOW                      ...................................................................................................................................................................................................................................................................................................................................................................................................................................................................................................................................................
Ga0194138_10070084/957-749                                       ..................................AACGCCUUCCAAUGGCUUUAAAGCGCAUCAAAGCAUUGGCAGAGAAUUAAAUCAACUGCAUCAUUAGCCACCGGGUUAA.U.G...................UGU......................AAGGUGUA.UCCCUUUUCCAUUAGGUC.U.UAGAA.GGAAAAGG...AAU...GCACCUUUUUAUGUUUUUAAGGAGAAAUUGAUAUGAUUAAACGAUUACUAAAAGCCAUCAGCAUGAAUAGUCUAGGGAUGUU...........................................................................................................................................................................................................................................
#=GR Ga0194138_10070084/957-749 CODON                            .................................................................................STP..................................................................................................................................................................AUG..........................................................................................................................................................................................................................................................................................
#=GR Ga0194138_10070084/957-749 TT_RNIE_SLOW                     ...................................................................................................................................................................................................................................................................................................................................................................................................................................................................................................................................................
ONAY01000005.1/11672-11455                                       ......................CCGACGUGCACGAGAUAGUUAAAGAGGUUUUCCUUAAUCUUAAAUCCUGAUCUUGCUUCGAUCAUUACGAUAUUGACUGCCGCCGGGCAGU.A.U.G.UA........................................UGACUUC.GGUCCGCACCGUUAGGCC.U.UAGAA.GGUGCGGG...UUG...CCGGAGUUUUAUUUUUGGAGGUAACAAAAAAUGCAUUGGUUAAUUCUACUGGCGGCAGGAGCCGCAGAGGUCACCUGGGC.............................................................................................................................................................................................................................................
#=GR ONAY01000005.1/11672-11455 CODON                            .....................................................................STP............................................................................................................................................................................AUG............................................................................................................................................................................................................................................................................................
#=GR ONAY01000005.1/11672-11455 TT_RNIE_SLOW                     ...................................................................................................................................................................................................................................................................................................................................................................................................................................................................................................................................................
Ga0255062_10236642/275-492                                       ......................CCGACGUGAACGAGAUAGUUAAAGAGGUUUUCCUUAAUCUUAAAUCCUGAUCUUGCUUCGAUCAUUACGAUAUUGACUGCCGCCGGGCAGU.A.U.G.UA........................................UGACUUC.GGUCCGCACCGUUAGGCC.U.UAGAA.GGUGCGGG...UUG...CCGGAGUUUUAUUUUUGGAGGUAACAAAAAAUGCAAUGGUUAAUUCUACUGGCGGCAGGAGCCGCAGAGGUCACCUGUGC.............................................................................................................................................................................................................................................
#=GR Ga0255062_10236642/275-492 CODON                            .....................................................................STP............................................................................................................................................................................AUG............................................................................................................................................................................................................................................................................................
#=GR Ga0255062_10236642/275-492 TT_RNIE_SLOW                     ...................................................................................................................................................................................................................................................................................................................................................................................................................................................................................................................................................
Ga0256405_10003182/5859-6075                                     ......................CCGACGUGAACGAGAUAGUUAAAGAGGUUUUCCUUAAUCUUAAAUCCUGAUCUUGCUUCGAUCAUUACGAUAUUGACUGCCGCCGGGCAGU.A.U.G.UA........................................UGACUUC.GGUCCGCACCGUUAGGCC.U.UAGAA.GGUGCGGG...UUG...CCGGAGUUUUAUUUUUGGAGGUAACAAAAAUGCAAUGGUUAAUUCUACUGGCGGCAGGAGCCGCAGAGGUCACCUGGGC..............................................................................................................................................................................................................................................
#=GR Ga0256405_10003182/5859-6075 CODON                          .....................................................................STP...........................................................................................................................................................................AUG.............................................................................................................................................................................................................................................................................................
#=GR Ga0256405_10003182/5859-6075 TT_RNIE_SLOW                   ...................................................................................................................................................................................................................................................................................................................................................................................................................................................................................................................................................
ONYI01000033.1/12070-11853                                       ......................CCGACGUGAACGAGAUAGUUAAAGAGGUUUUCCUUAAUCUUAAAUCCUGAUCUUGCUUCGAUCAUUACGAUAUUGACUGCCGCCGGGCAGU.A.U.G.UA........................................UGACUUC.GGUCCGCACCGUUAGGCC.U.UAGAA.GGUGCGGG...UUG...CCGGAGUUUUAUUUUUGGAGGUAACAAAAAAUGCAUUGGUUAAUUCUACUGGCGGCAGGAGCCGCAGAGGUCACCUGGGC.............................................................................................................................................................................................................................................
#=GR ONYI01000033.1/12070-11853 CODON                            .....................................................................STP............................................................................................................................................................................AUG............................................................................................................................................................................................................................................................................................
#=GR ONYI01000033.1/12070-11853 TT_RNIE_SLOW                     ...................................................................................................................................................................................................................................................................................................................................................................................................................................................................................................................................................
AUXO014177849.1/56-257                                           ......................CCGACGUGAACGAGAUAGUUAAAGAGGUUUUCCUUAAUCUUAAAUCCUGAUCUUGCUUCGAUCAUUACGAUAUUGACUGCCGCCGGGCAGU.A.U.G.UA........................................UGACUUC.GGUCCGCACCGUUAGGCC.U.UAGAA.GGUGCGGG...UUG...CCGGAGUUUUAUUUUUGGAGGUAACAAAAAAUGCAAUGGUUAAUUCUACUGGCGGCAGGAGCCG.............................................................................................................................................................................................................................................................
#=GR AUXO014177849.1/56-257 CODON                                .....................................................................STP............................................................................................................................................................AUG............................................................................................................................................................................................................................................................................................................
#=GR AUXO014177849.1/56-257 TT_RNIE_SLOW                         ...................................................................................................................................................................................................................................................................................................................................................................................................................................................................................................................................................
Pasolli2019-4339-114/4801-4465                                   UAAAGUUUAUUUACAUAUAAACAUUUUAAAACAAACAAAGCUUUUAAAAGAUAUUGACACAACCUCAGUAAUAUGAUAGAAUAUCAAAAAUCAAUCGUCUGCCGCCGGGUGGA.C.....................UU.......................AAGGCAUU.GUUUCGCAUCGUUAGGCC.A.UAGUA.GAUGCGAA...AACG..GUGCUUUUAUUUUUUGCCUUUUUGGGCUUUAAUUGUGAUCCAAGCACCCGGUUUAGGCACUACGGAAAACAUCACAUCGGGCGAGGGUGCCGUGCGACAAAUAUAAAACAAAAAAAGGGGAAAAUAUAUGUUUAGAGAGAUGCGCCGAAAAAAGCAGGCUCUUAAAAGAUCCGAAUG............................................................................................................................................
[truncated: 2,024,498 more chars]
