# Supplementary material for: A variant of guanidine-IV riboswitches exhibits evidence of a distinct ligand specificity
Source: RNA Biol. 2022 Dec 22;20(1):10–9. doi: 10.1080/15476286.2022.2160562 (PMC9788692; doi:10.1080/15476286.2022.2160562)
Supplement: Supplemental Material [file KRNB_A_2160562_SM7488.zip › SupplementaryFile3.xlsx]

## Sheet: Explanation
The 'Data' worksheet shows the frequency of the Gd4v motif in different environments. Environmental data from different samples were combined based on common environments. The habitat descriptions were collected from multiple data sources, and were in many cases created from a text description manually. So, there is some inconsistency in this data.
The columns in the 'Data' worksheet are as follows:
habitat	a description of the habitat (environment) from which samples derived
habitat_detail	where given, a more specific description of the habitat
Total number of base pairs	the total number of base pairs sequenced in the given habitat and habitat_detail. NOTE: the number adds up to more than 385 because duplicate sequences (which can appear in distinct contigs) were considered. The 385 sequences were unique.
Total number of sequences	The number of sequence contigs available in the given habitat and habitat_detail
Number of Gd4v RNAs	The number of Gd4v RNAs predicted in the habitat and habitat_detail
Frequency of Gd4v RNAs (RNAs per Mbase)	The number of Gd4v RNAs predicted in the habitat and habitat_detail divided by the number of megabase pairs sequenced

## Sheet: Data
habitat	habitat_detail	Total number of base pairs	Total number of sequences	Number of Gd4v RNAs	Frequency of Gd4v RNAs (RNAs per Mbase)
baboon gut		894711283	1078836	23	0.0257066
cat gut		376214858	517900	9	0.0239225
human gut	Hunter-gatherer	503799528	624481	11	0.0218341
organutan gut		741054650	709054	16	0.0215909
human gut	probiotic	530841704	334590	10	0.018838
gut	human gut	19808576111	11178315	362	0.0182749
human gut	symptomatic atheroschlerosis	572773176	786512	10	0.0174589
sheep	Low-methane-producing	690559410	35100	12	0.0173772
bioreactor	xylose enriched	181049045	83457	3	0.0165701
human gut	ulcerative colitis therapy	819118672	690573	13	0.0158707
human gut		51444090245	21449876	727	0.0141318
Stool	human host	16987620161	15019796	240	0.0141279
food		237566478	18789	3	0.012628
human gut	obese	7591604580	6504644	91	0.0119869
waste water	medical facility	196301522	218024	2	0.0101884
Stool		1335392755	1966263	12	0.00898612
lemur gut		445603302	342312	4	0.00897659
rat gut		897147032	45015	8	0.00891716
colobus gut		468689255	364859	4	0.00853444
gorilla gut		534069904	417508	4	0.00748966
human gut	elderly	2697518586	1536107	20	0.00741422
rumen		678158712	31588	5	0.00737291
human gut	Infant, 12 months	2018256424	930475	14	0.00693668
sheep	high methan producing	735470401	38826	5	0.00679837
guinea pig gut		593907614	408206	4	0.00673505
cow rumen	Hi-C	152296813	13379	1	0.00656613
sediment		798077089	36321	5	0.00626506
sheep rumen		3063948573	4075728	16	0.00522202
cow rumen		5644074108	3848102	29	0.00513813
capybara gut		589448253	369632	3	0.00508951
switchgrass		202609539	10047	1	0.0049356
human gut	elephant	634674111	27789	3	0.00472684
mouse gut		857344359	1106403	4	0.00466557
freshwater	river	456317857	23653	2	0.00438291
reactor	biofuel	503502192	225917	2	0.00397218
guinea pig		252861031	13675	1	0.00395474
water		2897998448	133420	11	0.00379572
elephant feces		1068014095	311300	4	0.00374527
bioreactor	biogas	268003434	66428	1	0.0037313
biofuel reactor		1386028190	8307085	5	0.00360743
compost	zoo compost	1026574752	3169560	3	0.00292234
freshwater	lake	2086203409	94159	6	0.00287604
human gut	longitudinal	2246883576	354182	6	0.00267037
mine		375643442	15215	1	0.0026621
compost		776782079	2421841	2	0.00257472
bird crop	Opisthocomus hoazin	780263994	2322791	2	0.00256324
gut		4329835837	277341	11	0.00254051
freshwater	drinking water	2003850499	88133	5	0.0024952
subway	meta/plastic	3981550182	3048874	9	0.00226043
soil	mud	3703384636	154032	8	0.00216019
human gut	newborn	476019625	146736	1	0.00210075
travertine		492021185	22061	1	0.00203243
subway	metal	6717429480	4884533	12	0.0017864
soil	rice field	561573631	1058743	1	0.00178071
manmade	metal	8105490954	322016	13	0.00160385
subway	wood	3211809291	2447690	5	0.00155675
fermentation		658172768	66603	1	0.00151936
gut	sheep rumen	5783864015	8786927	8	0.00138316
waste water		3816954093	1449517	5	0.00130995
mouse cecum		765452601	575705	1	0.00130642
wood		3422670775	135492	4	0.00116868
manmade	metal/plastic	4486571758	169691	5	0.00111444
reactor	biogas fermentation	5157133395	6663706	5	0.000969531
camel rumen		1259982046	1621839	1	0.000793662
bioreactor		1379854386	233337	1	0.000724714
moose rumen		1392396241	1016596	1	0.000718186
freshwater	fracking	4669439739	6488538	2	0.000428317
cow rumen		8461897830	12601856	3	0.00035453
groundwater		35604664436	39952505	9	0.000252776
landfill	leachate	9696134784	11973274	2	0.000206268
marine sediment		14877333543	20650889	3	0.000201649
Tongue dorsum	human host	11917849181	13887741	2	0.000167816
soil	root nodule	6426906095	3510188	1	0.000155596
marine		37533031001	40976735	1	2.66432e-05
soil		38030081187	50650071	1	2.6295e-05
soil	wet-up	660049919	2070982		0
soil	valley	1186125165	2501607		0
soil	tropical peat soil	522659742	1264536		0
soil	surface biofilm, N-fixing consortium	548159109	797469		0
soil	spruce rhizosphere	354399711	758475		0
soil	root nodule	1211723208	1702628		0
soil	rainforest	2890641119	9649948		0
soil	forest	3048960297	6124911		0
soil	enriched backyard soil	281597065	454163		0
soil	dry out	586655928	1601811		0
soil	desert	303472667	576907		0
soil	delta	734589411	1519442		0
soil	creek	671257491	1322208		0
soil	corn rhizosphere	681529179	1369101		0
soil	Avena fatua	118138605	267486		0
soil		15042006489	19025518		0
sludge	wastewater	6454351374	10340749		0
sediment	groundwater	439368750	948713		0
sediment	freshwater, simulated oxygen tension	322824580	585475		0
sediment	estuarine	240144430	536827		0
salt marsh	rhizosphere	1120740515	1977817		0
salt marsh	coastal	5740902117	9060719		0
saline water		1891773113	2827252		0
microbial mat	anoxygenic and chlorotrophic	215315980	379160		0
marine	transect	114204208	200828		0
marine	subarctic	433085827	678646		0
marine	oxygen minimum zone	291329031	494659		0
marine	hydrothermal vent	201665334	737654		0
marine	deep marine	220463490	390530		0
marine	basin	158929916	336829		0
marine	arctic	3120927612	5117944		0
marine	Ammonia-oxidizing	616997479	1224418		0
marine	algal bloom, harbor	265637785	337654		0
marine		13132058183	20797440		0
hydrothermal vent sediment		222224804	235800		0
hot spring	iron oxide microbial mat	133745322	270954		0
hot spring	anoxygenic and chlorotrophic	838087693	1300962		0
hot spring		103627326	241861		0
host associated	spruce litter	575581156	1210750		0
host associated	Sorghum-adapted	1776668636	1857170		0
host associated	plant litter	376292853	648614		0
host associated	corn rhizosphere	3500295279	6330439		0
host associated	Arabidopsis	809159005	970457		0
freshwater	wetland	526876170	1179883		0
freshwater	salinity gradient	636359811	1078188		0
freshwater	river	26175476834	41665056		0
freshwater	oligotrophic lake	288252364	510131		0
freshwater	lake	2297117561	4014271		0
freshwater	groundwater	2235654863	3700826		0
freshwater	eutrophic lake	1903282172	3268774		0
freshwater	estuarine	451732587	745064		0
freshwater	dystrophic lake	2259572274	3728996		0
coral		1168932984	1514879		0
bioreactor	PCE-dechlorinating	608289675	551933		0
bioreactor	Miracle-growth compost	326130411	504107		0
bioreactor	Methane-oxidizing	618418902	1034167		0
bioreactor	ionic lique and high-solid-enriched	588574991	897916		0
bioreactor	enriched Organic Plus compost	390089856	599785		0
bioreactor	anode biofilm in microbial fuel cells	290214330	228681		0
bioreactor	anaerobic hexadecane-degrading	135262569	246010		0
bioreactor	anaerobic biogas	1702646496	2602176		0
bioreactor	anaerobic ammonium oxidizing	318519015	421560		0
plant associated		139578793	639667		0
saline water		207647471	1117284		0
marine	oil spill	221804349	250142		0
hydrothermal vent	plume	258284429	1713002		0
Coastal		104934397	452316		0
wetlands		1760611706	3706739		0
wastewater	oil-polluted	162147582	241413		0
wastewater	bioremediated	1091412965	1361683		0
wastewater		1019739254	942406		0
waste water	unchlorinated drinking water	984889382	1161826		0
waste water	treatment plant	217454497	12015		0
waste water	aerated tank, EBPR	161691487	213518		0
Warm Seep		229940837	166167		0
urine	portable toilet	103294813	109539		0
Tongue dorsum		167374456	266755		0
Throat	human host	311413250	398535		0
thermophilic rice straw/compost		256665756	264044		0
termite hindgut	fungus-growing termite worker	142578830	310453		0
termite gut	Amitermes wheeleri	140205193	301040		0
termite gut		2904944511	6038960		0
tailing pond		288778305	15367		0
Supragingival plaque	human host	11514444704	14415643		0
Supragingival plaque		425240565	735136		0
subway	plastic	216339995	184818		0
Subgingival plaque	human host	474186712	680433		0
Subgingival plaque		137713265	270206		0
Stool	canine host	192689935	503279		0
solar panel		2004151939	2591208		0
soil	vadose zone	764807342	1279835		0
soil	tropical forest	2921882731	5066587		0
soil	sulfur reducing	1680653572	2364938		0
soil	sediment	584447420	42338		0
soil	salt pond, wetlands restoration	15055272760	19017478		0
soil	rain forest soil	322213082	782404		0
soil	populus adjacent	10751156693	17853174		0
soil	permafrost	22439736790	29250690		0
soil	peatlands	5193276892	7447849		0
soil	meadow	187408900	18959		0
soil	grasslands	39438773479	42578914		0
soil	fresh organic matter	12044541526	19224940		0
soil	forest soil	154120208	65160		0
soil	forest loam	5222676726	10856418		0
soil	Farm silage surface soil (0-10 cm)	152406385	135347		0
soil	excess nitrogen fertilizer	20152599399	30061021		0
soil	elevated CO2	130858946	306959		0
soil	eastuary ambient	189275844	437457		0
soil	desert	8537976329	15954658		0
soil	corn rhizosphere	38882577752	54592440		0
soil	contaminated	347988676	230728		0
soil	compost	3975351213	4359303		0
soil	bog forest soil	1886372019	3717996		0
soil	bog forest	5253657376	7096044		0
soil	backyard	2665286324	3464313		0
soil	arctic sediment	786098579	658224		0
soil	ambient	157702128	371529		0
snail crop		158000172	426017		0
sludge	wastewater	23575687397	26336414		0
sludge		955139858	998894		0
sink	hospital	437423146	40248		0
sink holes		508243278	59467		0
sediment	marine sediment	3576083885	5703687		0
sediment	lake	1782589987	3261545		0
sane stone		113924999	5440		0
sand	beach sand	773713854	1217251		0
salt marsh		424201431	467652		0
salt lake	symbiont of Bankia setacea	219380272	458447		0
saline water	wetland restoration	1265981749	1897469		0
saline water	salt marsh	20550820215	25125186		0
saline water	including plankton	61542577489	57663631		0
saline water	hypersaline microbial mat	262278123	86615		0
saline water	antarctica	319075990	317522		0
saline water		21851837094	27826745		0
river		224169040	838064		0
Right Retroauricular crease	human host	293195640	374656		0
rhizosphere	Arabidopsis	752571114	2551334		0
reindeer rumen		327331701	727742		0
reactor	toulene degrading	605635502	727311		0
reactor	thiocyanate	2536629390	2171343		0
reactor	terephthalate degrading community sludge	287381823	276484		0
reactor	terephthalate degrading community biofilm	217084359	205289		0
reactor	soda reactor	152793533	107508		0
reactor	photobioreactor	164692310	164801		0
reactor	high solid enriched	732354801	1193016		0
reactor	EBPR	157998128	10624		0
reactor	cellulose adapted	561938689	676714		0
rat cecal	Salt-sensitive rat	496969192	501695		0
Posterior fornix	human host	149564211	64639		0
pond		1081668476	1790441		0
polar desert		258282842	408177		0
peatland		44178566692	55818658		0
Palatine Tonsils	human host	249905781	311081		0
Open Ocean		1938841637	2634003		0
oil sands		412342272	574245		0
ocean sediment		122726258	192882		0
mosquito mush		129997169	1272780		0
moose gut		1940558955	2425104		0
mine pit		143063107	160549		0
microbial mat		108391960	10828		0
mesophilic rice straw/compost		495813128	511856		0
marine-derived lake		966394509	966458		0
marine	water below the boundary layer (eg crevices and benthic surfaces)	219926773	2075611		0
marine	photo zone	510383464	18375		0
marine	photic zone	267969838	11368		0
marine	pelagic	19525532780	16641154		0
marine	oxygen minimum zone	1128489369	1946111		0
marine	open ocean	109918258	1087933		0
marine	oil-polluted	2374799025	3118679		0
marine	oil seep	495862225	803203		0
marine	oil enriched	557853773	101483		0
marine	oil droplet degradation	576606399	642509		0
marine	Methane-oxidizing	5513964591	5619615		0
marine	hypoxic	662982085	687883		0
marine	hydrothermal vent	569095186	41626		0
marine	harbor	111178553	110984		0
marine	estuary	211995983	16609		0
marine	deep ocean subsurface	337952949	349882		0
marine	deep ocean	1110608600	1913028		0
marine	coastal	2979199829	2552042		0
marine	bay	392680164	939567		0
marine sediment	polluted	1489240010	2799155		0
marine sediment	methane seep	1656263815	1492686		0
manmade	subway	132197875	3180		0
manmade	plastic	233146882	7486		0
manmade bioreactor	Poplar biomass decaying microbial community	348781313	954764		0
manmade bioreactor	mixed alcohol bioreactor	182275481	484563		0
manmade bioreactor	Compost Minireactor	110687544	225271		0
Left Retroauricular crease	human host	130973517	185250		0
lake sediment	original sample replicate 1	559537102	1515849		0
lake sediment	methylotrophic communities	211470570	241455		0
lake sediment	methanotrophic, simulated oxygen tension	6620882440	5982081		0
lake sediment	original sample replicate 2, 12C fraction	412615791	1191429		0
lake sediment	flow sorted, anaerobic, added nitrate	372237563	1043133		0
lake sediment	flow sorted, aerobic, NOT added nitrate	396601732	1190888		0
lake sediment	flow sorted, aerobic, added nitrate	386453037	1044385		0
lake sediment	anearobic, added nitrate, 13C SIP	139776104	326521		0
lake sediment	anaerobic, NOT added nitrate, SIP	308706276	835955		0
lake sediment	anaerobic, added nitrate, SIP	354011745	925371		0
lake sediment		12341588163	17840954		0
Lagoon Reef		762923528	1583058		0
insect waste dump	Atta texana (dump top)	160827138	381448		0
insect waste dump	Atta texana (dump bottom)	196100111	458293		0
insect waste dump (top)	Atta columbica	465469652	1301690		0
insect waste dump (bottom)	Atta columbica	482217958	1132883		0
ice cave sediment		137216052	19318		0
hypersaline	soda lake	2012109205	273865		0
hypersaline		6391216092	8821609		0
Hypersaline		271701210	161805		0
hydrothermal vent	plume	430018556	1256533		0
hydrothermal vent	hydrothermal vent sediment	227356065	70503		0
hydrothermal vent	sediment, marine	165660036	284366		0
hydrothermal vent		1246557731	442737		0
hydrothermal vent sediment		15714870878	20411527		0
hydrocarbon		129461359	257505		0
human skin		5575968023	8865209		0
human oral	schizophrenia	1046620759	1315187		0
human oral		2877323647	2549891		0
human gut	Infant, 4 months	1032847535	314536		0
human bone	fossil	162529266	367288		0
hot spring	sediment	1839002982	1557508		0
hot spring	iron sulfur acid spring	2056645114	2245965		0
hot spring	hypersaline	768140661	785909		0
hot spring	hydrous ferric iron mat	115273284	219882		0
hot spring	cone pool	1821694687	2258315		0
hot spring	anoxygeneic and chlorotrophic	833089084	1120308		0
hot spring		8508383692	12068711		0
hot spring sediment	Cellulolytic enrichment	117190886	332063		0
host associated	pill bug	985368747	637281		0
host associated	peat moss	16274260408	18038576		0
host associated	mosquito	1200559038	874427		0
host associated	millipede	967441119	484162		0
host associated	marine sponge associated	1409202015	1712070		0
host associated	marine gutless worms	10623855074	14492287		0
host associated	legume root	1527893853	1356969		0
host associated	Leaf-cutter ant dump	1315233145	1041659		0
host associated	leaf surface	734223647	621638		0
host associated	giant kelp blades	411964514	184071		0
host associated	Ecteinascidia turbinata endosymbiont	1685332821	958994		0
host associated	earthworm egg	327507020	807439		0
host associated	deep sea worm	1068690604	1410230		0
host associated	corn rhizosphere	3086007306	6268046		0
host associated	Chrysochromulina tobin	947654275	257886		0
host associated	Arabidopsis root	2452544947	2609386		0
host associated	Arabidopsis rhizosphere	108823598	91170		0
host associated	agave	726845997	759548		0
groundwater	well water	6826497370	419453		0
groundwater	uncontaminated upgradient	618992944	890828		0
groundwater	sediment	176221409	9471		0
groundwater	low oxygen	1516827330	2479650		0
groundwater	injected oxygen	690972762	1163350		0
groundwater	coal-tar contaminated	1336719130	1709556		0
groundwater	cave water	3751462572	4978135		0
groundwater	aquifer	905253722	75340		0
groundwater	anoxic aquifer after acetate addition	104704431	37367		0
ground water	heavy-metal-contaminated well	116128164	140962		0
fungus gallery	Xyleborus affinis	146840147	304586		0
fungus gallery	Sirex noctilio	177623549	512120		0
fungus gallery	Dendroctonus frontalis	113868183	162576		0
fungus gallery	Atta columbica	100904834	192983		0
Fringing Reef		107616215	107741		0
freshwater	tailings pond	6055662962	9978317		0
freshwater	subterranean cave lake	527448849	862784		0
freshwater	subsurface aquifer	513212813	432492		0
freshwater	reservoir	719555176	389610		0
freshwater	pre bloom	139235803	401892		0
freshwater	peak bloom	310477158	924017		0
freshwater	oligotrophic lake	2860269145	4384526		0
freshwater	microbial mat	21835115487	25333311		0
freshwater	methanogenic o-xylene degrading	274208657	239354		0
freshwater	meromictic lake	4926706745	4631859		0
freshwater	lotic	276241763	1203976		0
freshwater	lentic	2655430639	3916332		0
freshwater	hypolimnion	160020711	248797		0
freshwater	glacier meltwater	13608096082	14342662		0
freshwater	epilimnion	941084550	1051233		0
freshwater	dead zone	387873697	593577		0
freshwater	creek	185972285	221536		0
freshwater	canal	351337374	919807		0
freshwater	Bio-ooze, basaltic lava cave	4236690574	4047063		0
freshwater	anoxic	1590045704	2467773		0
freshwater	algae/cyano bloom	415671592	1167576		0
freshwater		73126523951	93364524		0
Fresh Water		185705648	123495		0
fermentation	casava	209969887	8218		0
Estuary		1275656540	3204072		0
drinking water	untreated water	119641118	272687		0
drinking water		289988170	558371		0
dolphin oral		1177977651	193855		0
deep subsurface		24854579309	33509086		0
deep ocean		145356393	357160		0
coral		6171233380	7796936		0
Coral Reef Atoll		109829440	65582		0
Coastal		5982759820	8372852		0
coastal water and sediment	medium methane	386166283	1073330		0
coastal water and sediment	low methane	652741991	2048883		0
coastal water and sediment	high methane	501736785	1955749		0
Coastal upwelling		328452194	213597		0
Coastal Sea		132124051	68038		0
Coastal sample		394620297	397561		0
coal cuttings		543951218	1132261		0
chicken feces		550253717	284048		0
Buccal mucosa	human host	1607978818	2333635		0
Buccal mucosa		177559669	345528		0
bioreactor	switchgrass degrading	4204782764	3703701		0
bioreactor	sediment	163100334	120080		0
bioreactor	PCE-dechlorinating	644163492	383455		0
bioreactor	MTBE-degrading	1901744659	1588744		0
bioreactor	from sediment / oil refinery	256333046	191164		0
bioreactor	from petroleum reservoir	381037869	360092		0
bioreactor	food waste	2487222290	3276521		0
bioreactor	compost	845248619	870517		0
bioreactor	Cellullose-adapted	1151331314	837807		0
bioreactor	anearobic digester	1538020983	1472981		0
bioreactor	anaerobic biogas	631676668	628977		0
bioreactor	anaerobic ammonium oxidizing	182905725	102181		0
bioreactor	anaerobic	175695669	13307		0
bioreactor	Aerobic / pond	752490827	603645		0
bioreactor	Aerobic / marine	1280748912	1230822		0
biofilm	marine sediment	3305188083	6508507		0
biofilm	anode biofilm in microbial fuel cells	290216712	228692		0
biofilm		260246481	9420		0
biofilm (hot spring)		805567281	1386205		0
biochar	bentonite enhanced biochar	162951842	176381		0
biochar		435450355	416666		0
beetle gut	Anoplophora glabripennis gut	280968062	791149		0
beetle gut		2178938530	3438092		0
bee gut		572316435	741299		0
beach sand		250513507	11649		0
bay		286145859	285602		0
Attached/Keratinized gingiva	human host	198090308	180045		0
Anterior nares	human host	250647377	330921		0
ant gut		2456071741	2821251		0
anode biofilm		148953174	6344		0
Alvinella pompejana epibiont	in hydrothermal vent	290371756	293065		0
air	upper troposphere	224790806	446443		0
activated sludge		636538518	75217		0
acid mine drainage	pond sediment	1647913320	2489555		0
Acid mine drainage		390389402	361752		0
acetate-amended aquifer		119434133	19366		0
		2755610460	10498833		0
